# Supplementary material for: Salinity-driven adaptations and evolution of DNA viruses in estuarine-coastal ecosystems
Source: mSystems. 2026 May 18;11(6):e00354-26. doi: 10.1128/msystems.00354-26 (PMC13288924; doi:10.1128/msystems.00354-26)
Supplement: Supplemental tables — Tables S1 to S8. [file msystems.00354-26-s0002.xlsx]

## Sheet: Supplementary Table 1
Supplementary Table 1. Sampling information and environmental parameters of each station
Station	Area	Sample size	Longitude	Latitude	Temperature (°C)	Salinity	Nitrite (μM/L)	Phosphate (μM/L)	Nitrate (μM/L)
C3	YRE	10μm, 3μm, 1.2μm, 0.2μm, Virome	121.181	31.7496	12.272	0.5362	1.247	0.688	58.314
C5	YRE	10μm, 3μm, 1.2μm, 0.2μm, Virome	122.065	31.0844	11.2904	22.8851	0.325	0.657	25.271
A6-4	YRE	10μm, 3μm, 1.2μm, 0.2μm, Virome	122.929	30.3189	12.1339	32.67	0.113	0.306	4.955
A6-8	YRE	10μm, 3μm, 1.2μm, 0.2μm, Virome	123.977	30.0132	13.8569	34.1451	0.107	0.255	1.508
A3	JRE	10μm, 3μm, 1.2μm, 0.2μm, Virome	117.799	24.4652	23.3	0.2	7.061	2.278	103.64
A8	JRE	10μm, 3μm, 1.2μm, 0.2μm, Virome	117.845	24.4302	23.3	6	10.338	1.541	93.747
JY1	JRE	10μm, 3μm, 1.2μm, 0.2μm, Virome	118.04	24.4197	23.7	22.1	3.639	1.251	51.29
X12	JRE	10μm, 3μm, 1.2μm, 0.2μm, Virome	118.217	24.4945	23.1	29.2	1.107	0.307	8.92
SF51	PRE	3μm, 0.2μm, Virome	113.687	22.7021	28.8863	0.4092	6.15	0.914	97.935
SF48	PRE	3μm, 0.2μm, Virome	113.73	22.4265	30.0226	2.4639	3.596	0.769	102.06
SF45	PRE	3μm, 0.2μm, Virome	113.704	21.9842	29.9857	23.4208	5.294	0.089	49.87
SF55	PRE	3μm, 0.2μm, Virome	113.898	21.4829	30.3623	27.0571	0.017	0.085	0.124
SF59	PRE	3μm, 0.2μm, Virome	114.104	20.9815	30.3441	33.6996	0.012	0.078	0.09

## Sheet: Supplementary Table 2
Supplementary Table 2. Basic information of vOTUs
Virus	Completeness	Provirus	Predicted lysogenic virus	Predicted archaeal virus	Taxonomy
k141_1000105_length_11139_cov_11.7908	29.47				Viruses;Duplodnaviria;Heunggongvirae;Uroviricota;Caudoviricetes
k141_100023_length_22833_cov_24.9215	37.76				Viruses;Duplodnaviria;Heunggongvirae;Uroviricota;Caudoviricetes;Crassvirales
k141_1000457_length_15067_cov_34.4337	6.79				Viruses;Duplodnaviria;Heunggongvirae;Uroviricota;Caudoviricetes
k141_1000595_length_39989_cov_15.0222	32.35				Viruses;Duplodnaviria;Heunggongvirae;Uroviricota;Caudoviricetes;Demerecviridae
k141_100072_length_24688_cov_58.1700	39.38				Viruses;Duplodnaviria;Heunggongvirae;Uroviricota;Caudoviricetes;Crassvirales
k141_1000818_length_13004_cov_21.9031	10.06				Viruses;Duplodnaviria;Heunggongvirae;Uroviricota;Caudoviricetes
k141_1000929_length_12225_cov_52.3306	33.23				Viruses;Duplodnaviria;Heunggongvirae;Uroviricota;Caudoviricetes
k141_1000962_length_14775_cov_38.2465	35.73			Y	Viruses;Duplodnaviria;Heunggongvirae;Uroviricota;Caudoviricetes
k141_100097_length_14046_cov_30.4716	12.76				Viruses;Duplodnaviria;Heunggongvirae;Uroviricota;Caudoviricetes
k141_1000992_length_21881_cov_32.2570	37.59				Viruses;Duplodnaviria;Heunggongvirae;Uroviricota;Caudoviricetes
k141_1001061_length_12358_cov_20.6942	31.48				Viruses;Duplodnaviria;Heunggongvirae;Uroviricota;Caudoviricetes
k141_1001079_length_20960_cov_112.8759_fragment_1	4.78				Viruses;Duplodnaviria;Heunggongvirae;Uroviricota;Caudoviricetes
k141_1001235_length_12254_cov_206.8834	6.71				Viruses;Duplodnaviria;Heunggongvirae;Uroviricota;Caudoviricetes
k141_1001261_length_11749_cov_27.9968	17.59				Viruses;Duplodnaviria;Heunggongvirae;Uroviricota;Caudoviricetes
k141_1001404_length_12558_cov_30.0497	35.67		Y		Viruses;Duplodnaviria;Heunggongvirae;Uroviricota;Caudoviricetes
k141_1001421_length_12786_cov_8.5862	33.85				Viruses;Duplodnaviria;Heunggongvirae;Uroviricota;Caudoviricetes
k141_1001427_length_19482_cov_121.1607	35.76				Viruses;Duplodnaviria;Heunggongvirae;Uroviricota;Caudoviricetes
k141_1001473_length_26230_cov_17.0000	7.26				Viruses;Duplodnaviria;Heunggongvirae;Uroviricota;Caudoviricetes
k141_1001541_length_13452_cov_68.6842	7.5				Viruses;Duplodnaviria;Heunggongvirae;Uroviricota;Caudoviricetes
k141_1001764_length_13212_cov_23.5025	39.01				Viruses;Duplodnaviria;Heunggongvirae;Uroviricota;Caudoviricetes
k141_1001855_length_16880_cov_30.0068	11.93				Viruses;Duplodnaviria;Heunggongvirae;Uroviricota;Caudoviricetes
k141_1001950_length_11727_cov_64.9707	0.93				Viruses;Varidnaviria;Bamfordvirae;Nucleocytoviricota;Megaviricetes;Algavirales;Phycodnaviridae;;Aureococcus anophagefferens virus
k141_100196_length_17216_cov_19.4331	9.5			Y	Viruses;Duplodnaviria;Heunggongvirae;Uroviricota;Caudoviricetes
k141_1002011_length_10731_cov_19.3820	6.03				Viruses;Duplodnaviria;Heunggongvirae;Uroviricota;Caudoviricetes
k141_1002031_length_14871_cov_25.9996	28.86				Viruses;Duplodnaviria;Heunggongvirae;Uroviricota;Caudoviricetes
k141_1002285_length_65661_cov_41.2511	100				Viruses;Duplodnaviria;Heunggongvirae;Uroviricota;Caudoviricetes
k141_100238_length_32794_cov_65.3858	21.47			Y	Viruses;Duplodnaviria;Heunggongvirae;Uroviricota;Caudoviricetes
k141_100251_length_10778_cov_10.9446	29.4				Viruses;Duplodnaviria;Heunggongvirae;Uroviricota;Caudoviricetes
k141_1002643_length_13663_cov_50.2372	43.18				Viruses;Duplodnaviria;Heunggongvirae;Uroviricota;Caudoviricetes
k141_1003133_length_14163_cov_11.0000	NA				Unclassified
k141_1003331_length_26343_cov_25.0396	60.26				Viruses;Duplodnaviria;Heunggongvirae;Uroviricota;Caudoviricetes
k141_1003352_length_82991_cov_159.3197	100		Y		Viruses;Duplodnaviria;Heunggongvirae;Uroviricota;Caudoviricetes
k141_1003484_length_10696_cov_43.7800	5.98				Viruses;Duplodnaviria;Heunggongvirae;Uroviricota;Caudoviricetes
k141_1003569_length_17611_cov_37.7685	31.93				Viruses;Duplodnaviria;Heunggongvirae;Uroviricota;Caudoviricetes
k141_1003608_length_10031_cov_21.0000	16.24				Viruses;Duplodnaviria;Heunggongvirae;Uroviricota;Caudoviricetes
k141_1003695_length_33133_cov_34.6169	14.49				Viruses;Duplodnaviria;Heunggongvirae;Uroviricota;Caudoviricetes;Kyanoviridae
k141_1003760_length_11335_cov_10.0602	20.99			Y	Viruses;Duplodnaviria;Heunggongvirae;Uroviricota;Caudoviricetes
k141_1003797_length_15915_cov_53.2796	44.76				Viruses;Duplodnaviria;Heunggongvirae;Uroviricota;Caudoviricetes
k141_10040_length_21727_cov_28.7432	5.49				Viruses;Duplodnaviria;Heunggongvirae;Uroviricota;Caudoviricetes
k141_1004080_length_16192_cov_17.5754	26.82				Viruses;Duplodnaviria;Heunggongvirae;Uroviricota;Caudoviricetes
k141_1004155_length_10477_cov_15.9609	17.88				Viruses;Duplodnaviria;Heunggongvirae;Uroviricota;Caudoviricetes
k141_1004173_length_17853_cov_72.4475	27.22			Y	Viruses;Duplodnaviria;Heunggongvirae;Uroviricota;Caudoviricetes
k141_1004225_length_11612_cov_18.0023	6.53				Viruses;Duplodnaviria;Heunggongvirae;Uroviricota;Caudoviricetes
k141_1004347_length_10123_cov_16.0000	19.42				Viruses;Duplodnaviria;Heunggongvirae;Uroviricota;Caudoviricetes
k141_1004490_length_16563_cov_20.0000	7.88				Viruses;Duplodnaviria;Heunggongvirae;Uroviricota;Caudoviricetes
k141_1004557_length_14587_cov_11.0000	19.11				Viruses;Duplodnaviria;Heunggongvirae;Uroviricota;Caudoviricetes
k141_1004721_length_10933_cov_96.5842	6.49				Viruses;Duplodnaviria;Heunggongvirae;Uroviricota;Caudoviricetes
k141_1004839_length_92289_cov_27.8176	45.61				Viruses;Duplodnaviria;Heunggongvirae;Uroviricota;Caudoviricetes
k141_1004869_length_13224_cov_155.9273	7.4				Viruses;Duplodnaviria;Heunggongvirae;Uroviricota;Caudoviricetes
k141_1004898_length_17670_cov_23.1586	9.34				Viruses;Duplodnaviria;Heunggongvirae;Uroviricota;Caudoviricetes
k141_1005045_length_10100_cov_359.9202	28.08				Viruses;Duplodnaviria;Heunggongvirae;Uroviricota;Caudoviricetes
k141_1005242_length_41911_cov_61.4165_fragment_2	6.26				Viruses;Duplodnaviria;Heunggongvirae;Uroviricota;Caudoviricetes
k141_1005386_length_10194_cov_17.9340	6.08				Viruses;Duplodnaviria;Heunggongvirae;Uroviricota;Caudoviricetes
k141_1005430_length_12591_cov_29.5650	19.54				Viruses;Duplodnaviria;Heunggongvirae;Uroviricota;Caudoviricetes
k141_1005466_length_13114_cov_16.6369	5.19				Viruses;Duplodnaviria;Heunggongvirae;Uroviricota;Caudoviricetes
k141_1005496_length_17223_cov_29.0184	8.06				Viruses;Duplodnaviria;Heunggongvirae;Uroviricota;Caudoviricetes
k141_1005535_length_26989_cov_32.2440	15.27				Viruses;Duplodnaviria;Heunggongvirae;Uroviricota;Caudoviricetes
k141_1005814_length_14276_cov_74.6938	26.4		Y		Viruses;Duplodnaviria;Heunggongvirae;Uroviricota;Caudoviricetes
k141_1005819_length_10411_cov_69.2450	6.52				Viruses;Duplodnaviria;Heunggongvirae;Uroviricota;Caudoviricetes
k141_100605_length_62763_cov_68.4793	51.85				Viruses;Duplodnaviria;Heunggongvirae;Uroviricota;Caudoviricetes
k141_1006089_length_18769_cov_15.9485	53.75		Y		Viruses;Duplodnaviria;Heunggongvirae;Uroviricota;Caudoviricetes
k141_1006178_length_12633_cov_13.9712	17.57		Y	Y	Viruses;Duplodnaviria;Heunggongvirae;Uroviricota;Caudoviricetes
k141_1006319_length_24900_cov_23.8436	27.13				Viruses;Duplodnaviria;Heunggongvirae;Uroviricota;Caudoviricetes
k141_1006365_length_13075_cov_99.3345	7.04				Viruses;Duplodnaviria;Heunggongvirae;Uroviricota;Caudoviricetes
k141_1006694_length_33729_cov_28.9910	98.46		Y		Viruses;Duplodnaviria;Heunggongvirae;Uroviricota;Caudoviricetes
k141_1006761_length_23045_cov_23.0241	41.35				Viruses;Duplodnaviria;Heunggongvirae;Uroviricota;Caudoviricetes
k141_1006879_length_15817_cov_13.9471	8.75				Viruses;Duplodnaviria;Heunggongvirae;Uroviricota;Caudoviricetes
k141_100701_length_10449_cov_24.0000	5.89				Viruses;Duplodnaviria;Heunggongvirae;Uroviricota;Caudoviricetes
k141_1007068_length_33486_cov_51.3976	17.39				Viruses;Duplodnaviria;Heunggongvirae;Uroviricota;Caudoviricetes
k141_1007077_length_10803_cov_27.0000	5.75				Viruses;Duplodnaviria;Heunggongvirae;Uroviricota;Caudoviricetes
k141_100744_length_11364_cov_59.5646	6.69				Viruses;Duplodnaviria;Heunggongvirae;Uroviricota;Caudoviricetes
k141_1007445_length_13410_cov_85.1379	28.71			Y	Viruses;Duplodnaviria;Heunggongvirae;Uroviricota;Caudoviricetes
k141_1007583_length_10688_cov_19.0000	5.29				Viruses;Duplodnaviria;Heunggongvirae;Uroviricota;Caudoviricetes;Kyanoviridae
k141_1007671_length_18812_cov_14.4570	10.19				Viruses;Duplodnaviria;Heunggongvirae;Uroviricota;Caudoviricetes;Kyanoviridae
k141_1007923_length_10516_cov_12.0000	10.25				Viruses;Duplodnaviria;Heunggongvirae;Uroviricota;Caudoviricetes
k141_1008021_length_16861_cov_880.0507	46.51				Viruses;Duplodnaviria;Heunggongvirae;Uroviricota;Caudoviricetes
k141_1008142_length_15631_cov_33.9995	32.01				Viruses;Duplodnaviria;Heunggongvirae;Uroviricota;Caudoviricetes
k141_1008165_length_79980_cov_43.5967	43.92				Viruses;Duplodnaviria;Heunggongvirae;Uroviricota;Caudoviricetes
k141_1008301_length_15926_cov_25.0416	8.77				Viruses;Duplodnaviria;Heunggongvirae;Uroviricota;Caudoviricetes
k141_1008334_length_13612_cov_18.0412	42.18				Viruses;Duplodnaviria;Heunggongvirae;Uroviricota;Caudoviricetes
k141_1008425_length_12058_cov_54.9441	13.98				Viruses;Duplodnaviria;Heunggongvirae;Uroviricota;Caudoviricetes
k141_100862_length_15901_cov_11.9960	49.07		Y		Viruses;Duplodnaviria;Heunggongvirae;Uroviricota;Caudoviricetes
k141_1008647_length_14370_cov_14.0000	6.07				Viruses;Duplodnaviria;Heunggongvirae;Uroviricota;Caudoviricetes
k141_100873_length_12553_cov_39.7593	2.99				Viruses;Duplodnaviria;Heunggongvirae;Uroviricota;Caudoviricetes
k141_1008909_length_35336_cov_22.7708	20.02				Viruses;Duplodnaviria;Heunggongvirae;Uroviricota;Caudoviricetes;Kyanoviridae
k141_1009076_length_17099_cov_63.4137	56.36				Viruses;Duplodnaviria;Heunggongvirae;Uroviricota;Caudoviricetes
k141_1009183_length_17404_cov_14.9643	29.72				Viruses;Duplodnaviria;Heunggongvirae;Uroviricota;Caudoviricetes
k141_1009221_length_12202_cov_43.1622	26.58				Viruses;Duplodnaviria;Heunggongvirae;Uroviricota;Caudoviricetes;Autographiviridae
k141_1009287_length_11648_cov_24.7621	7.13				Viruses;Duplodnaviria;Heunggongvirae;Uroviricota;Caudoviricetes
k141_1009385_length_40075_cov_14.1874	28.7		Y		Viruses;Duplodnaviria;Heunggongvirae;Uroviricota;Caudoviricetes
k141_1009415_length_98802_cov_170.4218	92.8			Y	Viruses;Duplodnaviria;Heunggongvirae;Uroviricota;Caudoviricetes
k141_1009480_length_11726_cov_42.7010	12.54				Viruses;Duplodnaviria;Heunggongvirae;Uroviricota;Caudoviricetes
k141_1009563_length_19781_cov_25.6637	5.72				Viruses;Duplodnaviria;Heunggongvirae;Uroviricota;Caudoviricetes
k141_1009625_length_152978_cov_26.1109_fragment_1_1	NA	Y			Viruses;Duplodnaviria;Heunggongvirae;Uroviricota;Caudoviricetes
k141_10099_length_12951_cov_55.8016	NA				Viruses;Duplodnaviria;Heunggongvirae;Uroviricota;Caudoviricetes
k141_1010276_length_11962_cov_32.2170	29.29				Viruses;Duplodnaviria;Heunggongvirae;Uroviricota;Caudoviricetes
k141_1010339_length_40501_cov_15.0000	18.94				Viruses;Duplodnaviria;Heunggongvirae;Uroviricota;Caudoviricetes
k141_1010439_length_16086_cov_33.3338	10.45				Viruses;Duplodnaviria;Heunggongvirae;Uroviricota;Caudoviricetes
k141_1010449_length_12880_cov_38.9036	3.57				Viruses;Duplodnaviria;Heunggongvirae;Uroviricota;Caudoviricetes
k141_1010536_length_13830_cov_68.0188	7.69				Viruses;Duplodnaviria;Heunggongvirae;Uroviricota;Caudoviricetes
k141_1010675_length_10683_cov_58.7092	6.3				Viruses;Duplodnaviria;Heunggongvirae;Uroviricota;Caudoviricetes
k141_1010759_length_11573_cov_47.7296	17.8				Viruses;Duplodnaviria;Heunggongvirae;Uroviricota;Caudoviricetes
k141_1011186_length_10000_cov_9.6682	5.65				Viruses;Duplodnaviria;Heunggongvirae;Uroviricota;Caudoviricetes
k141_1011370_length_12333_cov_104.7570	7.76				Viruses;Duplodnaviria;Heunggongvirae;Uroviricota;Caudoviricetes
k141_1011468_length_10474_cov_26.3153	NA				Unclassified
k141_1011474_length_10797_cov_17.9633	5.53				Viruses;Duplodnaviria;Heunggongvirae;Uroviricota;Caudoviricetes
k141_1011540_length_19049_cov_63.0066	31.49				Viruses;Duplodnaviria;Heunggongvirae;Uroviricota;Caudoviricetes
k141_1011731_length_20188_cov_29.8756	44.39				Viruses;Duplodnaviria;Heunggongvirae;Uroviricota;Caudoviricetes;Autographiviridae
k141_1011968_length_11381_cov_61.6106	39.66				Viruses;Duplodnaviria;Heunggongvirae;Uroviricota;Caudoviricetes
k141_1011984_length_10640_cov_20.0000	7.01				Viruses;Duplodnaviria;Heunggongvirae;Uroviricota;Caudoviricetes
k141_101214_length_36573_cov_37.5729	75.14				Viruses;Duplodnaviria;Heunggongvirae;Uroviricota;Caudoviricetes
k141_1012155_length_23458_cov_29.3021	21.44				Viruses;Duplodnaviria;Heunggongvirae;Uroviricota;Caudoviricetes
k141_1012280_length_11478_cov_33.4255	27.02				Viruses;Duplodnaviria;Heunggongvirae;Uroviricota;Caudoviricetes;Zobellviridae
k141_101233_length_10840_cov_9.5744	13.15				Viruses;Duplodnaviria;Heunggongvirae;Uroviricota;Caudoviricetes
k141_101252_length_15049_cov_138.0680	4.23				Viruses;Duplodnaviria;Heunggongvirae;Uroviricota;Caudoviricetes
k141_1012538_length_11872_cov_28.1223	10.96				Viruses;Duplodnaviria;Heunggongvirae;Uroviricota;Caudoviricetes
k141_1012590_length_36198_cov_24.2842	20.21				Viruses;Duplodnaviria;Heunggongvirae;Uroviricota;Caudoviricetes
k141_101271_length_13509_cov_171.7407	46.01				Viruses;Duplodnaviria;Heunggongvirae;Uroviricota;Caudoviricetes
k141_1012742_length_13049_cov_22.0000	5.05				Viruses;Varidnaviria;Bamfordvirae
k141_1012784_length_12565_cov_12.0000	6.64				Viruses;Duplodnaviria;Heunggongvirae;Uroviricota;Caudoviricetes
k141_1012831_length_22174_cov_27.8471	7.13				Viruses;Duplodnaviria;Heunggongvirae;Uroviricota;Caudoviricetes
k141_1012918_length_105889_cov_43.5413	64.24		Y		Viruses;Duplodnaviria;Heunggongvirae;Uroviricota;Caudoviricetes
k141_1012938_length_33527_cov_23.3062	53.76				Viruses;Duplodnaviria;Heunggongvirae;Uroviricota;Caudoviricetes;Crassvirales
k141_1013039_length_14222_cov_15.0000	4.28				Viruses;Duplodnaviria;Heunggongvirae;Uroviricota;Caudoviricetes
k141_1013219_length_23817_cov_39.2976	64.75				Viruses;Duplodnaviria;Heunggongvirae;Uroviricota;Caudoviricetes
k141_1013294_length_10257_cov_89.6702	19.05				Viruses;Duplodnaviria;Heunggongvirae;Uroviricota;Caudoviricetes
k141_1013318_length_10633_cov_17.9400	22.75				Viruses;Duplodnaviria;Heunggongvirae;Uroviricota;Caudoviricetes
k141_1013326_length_14812_cov_19.5321	NA		Y		Viruses;Duplodnaviria;Heunggongvirae;Uroviricota;Caudoviricetes
k141_1013379_length_11563_cov_64.6267	19.47				Viruses;Duplodnaviria;Heunggongvirae;Uroviricota;Caudoviricetes
k141_1013422_length_12144_cov_24.5232	NA				Viruses;Duplodnaviria;Heunggongvirae;Uroviricota;Caudoviricetes;Crassvirales
k141_101361_length_10861_cov_24.7450	5.83				Viruses;Duplodnaviria;Heunggongvirae;Uroviricota;Caudoviricetes
k141_1013654_length_11626_cov_15.8653	11.05				Viruses;Duplodnaviria;Heunggongvirae;Uroviricota;Caudoviricetes
k141_1013728_length_11532_cov_77.8117	24.22				Viruses;Duplodnaviria;Heunggongvirae;Uroviricota;Caudoviricetes
k141_1013732_length_13285_cov_12.0000	13.65		Y		Viruses;Duplodnaviria;Heunggongvirae;Uroviricota;Caudoviricetes
k141_1013788_length_14652_cov_81.1820	41.34				Viruses;Duplodnaviria;Heunggongvirae;Uroviricota;Caudoviricetes
k141_1013863_length_13736_cov_195.6391	6.55				Viruses;Duplodnaviria;Heunggongvirae;Uroviricota;Caudoviricetes
k141_1013870_length_17690_cov_191.5730	37.56				Viruses;Duplodnaviria;Heunggongvirae;Uroviricota;Caudoviricetes
k141_101395_length_22680_cov_15.0000	37.61				Viruses;Duplodnaviria;Heunggongvirae;Uroviricota;Caudoviricetes;Crassvirales
k141_1014143_length_11901_cov_43.0000	6.69				Viruses;Duplodnaviria;Heunggongvirae;Uroviricota;Caudoviricetes
k141_101434_length_18219_cov_40.3573	9.71				Viruses;Duplodnaviria;Heunggongvirae;Uroviricota;Caudoviricetes;Kyanoviridae
k141_1014440_length_32852_cov_396.6066	100				Viruses;Duplodnaviria;Heunggongvirae;Uroviricota;Caudoviricetes
k141_1014451_length_15187_cov_16.0000	41.59				Viruses;Duplodnaviria;Heunggongvirae;Uroviricota;Caudoviricetes
k141_1014541_length_11551_cov_22.8139	38.27		Y		Viruses;Varidnaviria;Bamfordvirae;Preplasmiviricota;Maveriviricetes;Priklausovirales;Lavidaviridae
k141_1014592_length_14728_cov_70.5200	26.51				Viruses;Duplodnaviria;Heunggongvirae;Uroviricota;Caudoviricetes
k141_1014730_length_18996_cov_47.1994	33.08		Y		Viruses;Duplodnaviria;Heunggongvirae;Uroviricota;Caudoviricetes
k141_1014778_length_11918_cov_37.2968	13.59				Viruses;Duplodnaviria;Heunggongvirae;Uroviricota;Caudoviricetes
k141_101492_length_16476_cov_17.0000	9.05				Viruses;Duplodnaviria;Heunggongvirae;Uroviricota;Caudoviricetes
k141_1014969_length_16037_cov_49.0624	4.37				Viruses;Duplodnaviria;Heunggongvirae;Uroviricota;Caudoviricetes
k141_1015285_length_19603_cov_104.5339	57.57				Viruses;Duplodnaviria;Heunggongvirae;Uroviricota;Caudoviricetes
k141_1015292_length_11260_cov_10.4780	13.8			Y	Viruses;Duplodnaviria;Heunggongvirae;Uroviricota;Caudoviricetes
k141_1015314_length_17269_cov_31.2736	11.54				Viruses;Duplodnaviria;Heunggongvirae;Uroviricota;Caudoviricetes
k141_1015314_length_62628_cov_37.4437_1	NA	Y			Viruses;Duplodnaviria;Heunggongvirae;Uroviricota;Caudoviricetes
k141_1015657_length_21254_cov_11.1574	22.4				Viruses;Duplodnaviria;Heunggongvirae;Uroviricota;Caudoviricetes;Crassvirales
k141_1015727_length_11347_cov_30.9824	21.84				Viruses;Duplodnaviria;Heunggongvirae;Uroviricota;Caudoviricetes
k141_1015741_length_20568_cov_332.6684	11.53				Viruses;Duplodnaviria;Heunggongvirae;Uroviricota;Caudoviricetes
k141_101577_length_13569_cov_20.2421	9.75				Unclassified
k141_1015890_length_13542_cov_192.3600	27.42				Viruses;Duplodnaviria;Heunggongvirae;Uroviricota;Caudoviricetes
k141_1015910_length_13650_cov_15.7866	9.1				Viruses;Duplodnaviria;Heunggongvirae;Uroviricota;Caudoviricetes
k141_101600_length_40128_cov_38.0740_fragment_1	10.97				Viruses;Duplodnaviria;Heunggongvirae;Uroviricota;Caudoviricetes
k141_1016066_length_83223_cov_208.6372	87.72				Viruses;Duplodnaviria;Heunggongvirae;Uroviricota;Caudoviricetes
k141_1016092_length_16182_cov_30.8104	7.66				Viruses;Duplodnaviria;Heunggongvirae;Uroviricota;Caudoviricetes
k141_1016131_length_54630_cov_137.4189	50.3			Y	Viruses;Duplodnaviria;Heunggongvirae;Uroviricota;Caudoviricetes
k141_1016251_length_21782_cov_40.4065	13.53				Viruses;Duplodnaviria;Heunggongvirae;Uroviricota;Caudoviricetes
k141_1016392_length_38331_cov_19.0000	61.64				Viruses;Duplodnaviria;Heunggongvirae;Uroviricota;Caudoviricetes;Crassvirales
k141_1016621_length_10011_cov_19.9349	4.03				Viruses;Duplodnaviria;Heunggongvirae;Uroviricota;Caudoviricetes;Kyanoviridae
k141_1016716_length_14081_cov_123.7708	22.46				Viruses;Duplodnaviria;Heunggongvirae;Uroviricota;Caudoviricetes
k141_1016735_length_11249_cov_16.0000	6.25				Viruses;Duplodnaviria;Heunggongvirae;Uroviricota;Caudoviricetes
k141_1017065_length_22837_cov_31.0226_1	NA	Y			Viruses;Duplodnaviria;Heunggongvirae;Uroviricota;Caudoviricetes
k141_1017164_length_12423_cov_122.9673	11.48				Viruses;Duplodnaviria;Heunggongvirae;Uroviricota;Caudoviricetes
k141_1017211_length_12835_cov_37.3399	41.02				Viruses;Duplodnaviria;Heunggongvirae;Uroviricota;Caudoviricetes
k141_1017294_length_17792_cov_16.9895	59.78			Y	Viruses;Duplodnaviria;Heunggongvirae;Uroviricota;Caudoviricetes
k141_1017437_length_10040_cov_108.3383	5.79				Viruses;Duplodnaviria;Heunggongvirae;Uroviricota;Caudoviricetes
k141_1017709_length_11137_cov_39.5818	19.4				Viruses;Duplodnaviria;Heunggongvirae;Uroviricota;Caudoviricetes
k141_1017754_length_20905_cov_85.4228	5.98				Viruses;Duplodnaviria;Heunggongvirae;Uroviricota;Caudoviricetes
k141_1017833_length_13876_cov_25.1113	39.52				Viruses;Duplodnaviria;Heunggongvirae;Uroviricota;Caudoviricetes
k141_101791_length_10947_cov_17.0000	23.27				Viruses;Duplodnaviria;Heunggongvirae;Uroviricota;Caudoviricetes;Demerecviridae
k141_1017964_length_10140_cov_59.0000	12.87				Viruses;Duplodnaviria;Heunggongvirae;Uroviricota;Caudoviricetes
k141_1018573_length_11823_cov_19.2207_1	NA	Y			Viruses;Duplodnaviria;Heunggongvirae;Uroviricota;Caudoviricetes;Kyanoviridae
k141_1018881_length_35551_cov_116.4244	100		Y		Viruses;Duplodnaviria;Heunggongvirae;Uroviricota;Caudoviricetes
k141_1018883_length_18487_cov_12.2607	48.32				Viruses;Duplodnaviria;Heunggongvirae;Uroviricota;Caudoviricetes
k141_1018931_length_10446_cov_12.4123	22.74				Viruses;Duplodnaviria;Heunggongvirae;Uroviricota;Caudoviricetes
k141_1019_length_13225_cov_59.0430	37.8				Viruses;Duplodnaviria;Heunggongvirae;Uroviricota;Caudoviricetes
k141_1019069_length_11850_cov_29.0000	6.07				Viruses;Duplodnaviria;Heunggongvirae;Uroviricota;Caudoviricetes
k141_1019273_length_11071_cov_13.4656	31.21				Viruses;Duplodnaviria;Heunggongvirae;Uroviricota;Caudoviricetes
k141_1019365_length_11034_cov_23.1391	9.4				Viruses;Duplodnaviria;Heunggongvirae;Uroviricota;Caudoviricetes
k141_10195_length_13490_cov_24.0455	24.21				Viruses;Duplodnaviria;Heunggongvirae;Uroviricota;Caudoviricetes
k141_1019516_length_12520_cov_16.7737	12.85				Viruses;Duplodnaviria;Heunggongvirae;Uroviricota;Caudoviricetes
k141_1019713_length_12862_cov_33.9715	7.71				Viruses;Duplodnaviria;Heunggongvirae;Uroviricota;Caudoviricetes
k141_1019714_length_12526_cov_109.0913	8.85				Viruses;Duplodnaviria;Heunggongvirae;Uroviricota;Caudoviricetes
k141_1019732_length_52343_cov_51.6201	29.21				Viruses;Duplodnaviria;Heunggongvirae;Uroviricota;Caudoviricetes
k141_1019739_length_24012_cov_25.7362	62.52		Y	Y	Viruses;Duplodnaviria;Heunggongvirae;Uroviricota;Caudoviricetes
k141_101977_length_13885_cov_184.8890	8.47				Viruses;Duplodnaviria;Heunggongvirae;Uroviricota;Caudoviricetes
k141_1019858_length_14147_cov_36.2229	7.78				Viruses;Duplodnaviria;Heunggongvirae;Uroviricota;Caudoviricetes;Kyanoviridae
k141_1019873_length_16133_cov_20.0000	6.84				Viruses;Duplodnaviria;Heunggongvirae;Uroviricota;Caudoviricetes
k141_101990_length_16715_cov_39.7172	40.19		Y		Viruses;Duplodnaviria;Heunggongvirae;Uroviricota;Caudoviricetes;Autographiviridae
k141_1019974_length_13031_cov_17.0000	7.26				Viruses;Duplodnaviria;Heunggongvirae;Uroviricota;Caudoviricetes
k141_1020_length_13478_cov_18.0000	46.72				Viruses;Duplodnaviria;Heunggongvirae;Uroviricota;Caudoviricetes
k141_1020216_length_10495_cov_14.0000	4.97				Viruses;Duplodnaviria;Heunggongvirae;Uroviricota;Caudoviricetes
k141_102023_length_12143_cov_28.0491	35.97				Viruses;Duplodnaviria;Heunggongvirae;Uroviricota;Caudoviricetes
k141_1020245_length_21478_cov_45.0883	45.58				Viruses;Duplodnaviria;Heunggongvirae;Uroviricota;Caudoviricetes
k141_1020295_length_28704_cov_35.9513	36.86				Viruses;Duplodnaviria;Heunggongvirae;Uroviricota;Caudoviricetes
k141_1020311_length_19553_cov_18.9480	35.04		Y		Viruses;Duplodnaviria;Heunggongvirae;Uroviricota;Caudoviricetes
k141_1020478_length_12319_cov_86.9049	6.92				Viruses;Duplodnaviria;Heunggongvirae;Uroviricota;Caudoviricetes
k141_1020772_length_10067_cov_304.3189	27.54				Viruses;Duplodnaviria;Heunggongvirae;Uroviricota;Caudoviricetes
k141_102081_length_54936_cov_19.3836	29.24				Viruses;Duplodnaviria;Heunggongvirae;Uroviricota;Caudoviricetes
k141_1020967_length_12730_cov_73.0770	8.1				Viruses;Duplodnaviria;Heunggongvirae;Uroviricota;Caudoviricetes
k141_1021092_length_17520_cov_64.9773	9.51				Viruses;Duplodnaviria;Heunggongvirae;Uroviricota;Caudoviricetes
k141_1021105_length_20849_cov_13.3487	48.92				Viruses;Duplodnaviria;Heunggongvirae;Uroviricota;Caudoviricetes;Zobellviridae
k141_1021123_length_16133_cov_150.2374	9.76				Viruses;Duplodnaviria;Heunggongvirae;Uroviricota;Caudoviricetes
k141_1021259_length_10902_cov_83.2806	18.2				Viruses;Duplodnaviria;Heunggongvirae;Uroviricota;Caudoviricetes;Crassvirales
k141_1021369_length_10968_cov_13.9789	30.31				Viruses;Duplodnaviria;Heunggongvirae;Uroviricota;Caudoviricetes
k141_1021369_length_13935_cov_22.0000	7.95				Viruses;Duplodnaviria;Heunggongvirae;Uroviricota;Caudoviricetes
k141_1021371_length_13085_cov_73.7114	6.83				Viruses;Varidnaviria;Bamfordvirae;Nucleocytoviricota;Megaviricetes;Algavirales;Phycodnaviridae
k141_102155_length_11975_cov_54.4118	3.48				Viruses;Duplodnaviria;Heunggongvirae;Uroviricota;Caudoviricetes
k141_1021595_length_17723_cov_20.5747	28.71				Viruses;Duplodnaviria;Heunggongvirae;Uroviricota;Caudoviricetes
k141_102171_length_20645_cov_12.5019	6.42				Viruses;Varidnaviria;Bamfordvirae;Nucleocytoviricota;Megaviricetes;Algavirales;Phycodnaviridae
k141_1021711_length_12278_cov_32.6654	10.98				Viruses;Duplodnaviria;Heunggongvirae;Uroviricota;Caudoviricetes
k141_1021742_length_11722_cov_79.7153	21.48				Viruses;Duplodnaviria;Heunggongvirae;Uroviricota;Caudoviricetes
k141_1022033_length_12966_cov_64.9947	26.17				Viruses;Duplodnaviria;Heunggongvirae;Uroviricota;Caudoviricetes
k141_1022137_length_27713_cov_31.0000	19.59				Viruses;Duplodnaviria;Heunggongvirae;Uroviricota;Caudoviricetes
k141_1022159_length_35649_cov_10.0002	23.58				Viruses;Duplodnaviria;Heunggongvirae;Uroviricota;Caudoviricetes
k141_1022315_length_29166_cov_26.0927	52.29				Viruses;Duplodnaviria;Heunggongvirae;Uroviricota;Caudoviricetes
k141_1022400_length_10436_cov_28.4642	15.39				Viruses;Duplodnaviria;Heunggongvirae;Uroviricota;Caudoviricetes
k141_1022485_length_13578_cov_10.7087	36.27				Viruses;Duplodnaviria;Heunggongvirae;Uroviricota;Caudoviricetes
k141_1022513_length_33088_cov_50.8675	30.57			Y	Viruses;Duplodnaviria;Heunggongvirae;Uroviricota;Caudoviricetes
k141_1022589_length_11151_cov_64.4220	1.94				Viruses;Varidnaviria;Bamfordvirae
k141_1022682_length_10258_cov_12.1085	8.81				Viruses;Duplodnaviria;Heunggongvirae;Uroviricota;Caudoviricetes
k141_1022742_length_10808_cov_12.9933_1	NA	Y			Viruses;Duplodnaviria;Heunggongvirae;Uroviricota;Caudoviricetes
k141_1022756_length_10941_cov_13.0000	4.1				Viruses;Duplodnaviria;Heunggongvirae;Uroviricota;Caudoviricetes
k141_102287_length_58213_cov_22.9874	14.49				Viruses;Duplodnaviria;Heunggongvirae;Uroviricota;Caudoviricetes
k141_1022888_length_10540_cov_18.0000	18.18				Viruses;Duplodnaviria;Heunggongvirae;Uroviricota;Caudoviricetes
k141_102307_length_11174_cov_36.0431	14.54				Viruses;Duplodnaviria;Heunggongvirae;Uroviricota;Caudoviricetes
k141_1023267_length_10067_cov_51.0093	26.64				Viruses;Duplodnaviria;Heunggongvirae;Uroviricota;Caudoviricetes
k141_1023382_length_12768_cov_20.0737	11.53				Viruses;Duplodnaviria;Heunggongvirae;Uroviricota;Caudoviricetes
k141_1023443_length_10665_cov_89.8505	4.74				Viruses;Duplodnaviria;Heunggongvirae;Uroviricota;Caudoviricetes
k141_1023777_length_18116_cov_18.6379_1	NA	Y			Viruses;Duplodnaviria;Heunggongvirae;Uroviricota;Caudoviricetes
k141_1023894_length_36739_cov_16.1267	21.65				Viruses;Duplodnaviria;Heunggongvirae;Uroviricota;Caudoviricetes
k141_1024097_length_17145_cov_13.0000	32.17				Viruses;Duplodnaviria;Heunggongvirae;Uroviricota;Caudoviricetes
k141_1024122_length_10534_cov_16.0000	6.58				Viruses;Duplodnaviria;Heunggongvirae;Uroviricota;Caudoviricetes
k141_1024225_length_24116_cov_50.3103	13.86				Viruses;Duplodnaviria;Heunggongvirae;Uroviricota;Caudoviricetes
k141_1024330_length_12179_cov_11.5783	5.26				Viruses;Duplodnaviria;Heunggongvirae;Uroviricota;Caudoviricetes
k141_1024418_length_12021_cov_28.6399	28.13				Viruses;Duplodnaviria;Heunggongvirae;Uroviricota;Caudoviricetes
k141_1024432_length_17283_cov_10.0000	50.18				Viruses;Duplodnaviria;Heunggongvirae;Uroviricota;Caudoviricetes
k141_1024554_length_34459_cov_25.8274	90.1				Viruses;Duplodnaviria;Heunggongvirae;Uroviricota;Caudoviricetes
k141_1024632_length_20320_cov_26.2357	5.9				Viruses;Duplodnaviria;Heunggongvirae;Uroviricota;Caudoviricetes
k141_1024667_length_15372_cov_26.1770	14.22				Viruses;Duplodnaviria;Heunggongvirae;Uroviricota;Caudoviricetes
k141_1025046_length_14459_cov_398.2690	8.58				Viruses;Duplodnaviria;Heunggongvirae;Uroviricota;Caudoviricetes
k141_1025259_length_13262_cov_214.2709	22.9				Viruses;Duplodnaviria;Heunggongvirae;Uroviricota;Caudoviricetes
k141_1025513_length_10539_cov_32.5164	27.65				Viruses;Duplodnaviria;Heunggongvirae;Uroviricota;Caudoviricetes
k141_1025534_length_12892_cov_163.7210	9.31				Viruses;Duplodnaviria;Heunggongvirae;Uroviricota;Caudoviricetes
k141_1025611_length_49974_cov_22.0919	68.12		Y		Viruses;Duplodnaviria;Heunggongvirae;Uroviricota;Caudoviricetes
k141_102572_length_13509_cov_64.6215	3.85				Viruses;Duplodnaviria;Heunggongvirae;Uroviricota;Caudoviricetes
k141_1025741_length_10248_cov_42.7744	14.61				Viruses;Duplodnaviria;Heunggongvirae;Uroviricota;Caudoviricetes
k141_1025799_length_46999_cov_122.6827	25.56				Viruses;Duplodnaviria;Heunggongvirae;Uroviricota;Caudoviricetes;Kyanoviridae
k141_1026037_length_11238_cov_16.7137	19.69				Viruses;Duplodnaviria;Heunggongvirae;Uroviricota;Caudoviricetes
k141_1026103_length_17086_cov_14.5796	29.07				Viruses;Duplodnaviria;Heunggongvirae;Uroviricota;Caudoviricetes
k141_102621_length_10686_cov_26.0000	26.84				Viruses;Duplodnaviria;Heunggongvirae;Uroviricota;Caudoviricetes
k141_102625_length_40544_cov_67.0167	95.12		Y		Viruses;Duplodnaviria;Heunggongvirae;Uroviricota;Caudoviricetes
k141_1026391_length_16490_cov_53.2414	7.96				Viruses;Duplodnaviria;Heunggongvirae;Uroviricota;Caudoviricetes
k141_1026461_length_19272_cov_42.2574	37.5				Viruses;Duplodnaviria;Heunggongvirae;Uroviricota;Caudoviricetes
k141_1026519_length_24433_cov_19.8138	10.89				Viruses;Duplodnaviria;Heunggongvirae;Uroviricota;Caudoviricetes
k141_1026661_length_16184_cov_14.9546	7.15				Viruses;Duplodnaviria;Heunggongvirae;Uroviricota;Caudoviricetes;Kyanoviridae
k141_1026675_length_13919_cov_19.5515	25.05		Y		Viruses;Duplodnaviria;Heunggongvirae;Uroviricota;Caudoviricetes
k141_1026814_length_31079_cov_96.2081	8.3				Viruses;Duplodnaviria;Heunggongvirae;Uroviricota;Caudoviricetes
k141_1026961_length_11824_cov_72.6179	31.96		Y		Viruses;Duplodnaviria;Heunggongvirae;Uroviricota;Caudoviricetes
k141_1026993_length_13081_cov_21.0798	36.62				Viruses;Duplodnaviria;Heunggongvirae;Uroviricota;Caudoviricetes
k141_102705_length_26037_cov_20.9220	12.09				Viruses;Duplodnaviria;Heunggongvirae;Uroviricota;Caudoviricetes;Kyanoviridae
k141_1027189_length_31967_cov_71.5490	20.84				Viruses;Duplodnaviria;Heunggongvirae;Uroviricota;Caudoviricetes
k141_1027249_length_11097_cov_16.9685	5.86				Viruses;Duplodnaviria;Heunggongvirae;Uroviricota;Caudoviricetes
k141_1027264_length_18565_cov_51.7860	9.62				Viruses;Duplodnaviria;Heunggongvirae;Uroviricota;Caudoviricetes;Kyanoviridae
k141_1027297_length_17129_cov_35.2864	6.68				Viruses;Duplodnaviria;Heunggongvirae;Uroviricota;Caudoviricetes
k141_1027388_length_14493_cov_59.3788	7.97				Viruses;Duplodnaviria;Heunggongvirae;Uroviricota;Caudoviricetes
k141_1027594_length_14212_cov_16.0000	5.14				Viruses;Duplodnaviria;Heunggongvirae;Uroviricota;Caudoviricetes
k141_1027622_length_12194_cov_99.7730	6.63				Viruses;Duplodnaviria;Heunggongvirae;Uroviricota;Caudoviricetes
k141_102779_length_11372_cov_37.9423	4.78				Viruses;Duplodnaviria;Heunggongvirae;Uroviricota;Caudoviricetes
k141_1027838_length_11639_cov_15.0000	3.18				Viruses;Duplodnaviria;Heunggongvirae;Uroviricota;Caudoviricetes
k141_1027969_length_17900_cov_25.0442	49.34				Viruses;Duplodnaviria;Heunggongvirae;Uroviricota;Caudoviricetes
k141_1028014_length_20573_cov_20.9361	12.25				Viruses;Duplodnaviria;Heunggongvirae;Uroviricota;Caudoviricetes
k141_1028037_length_12914_cov_14.2701	7.58				Viruses;Duplodnaviria;Heunggongvirae;Uroviricota;Caudoviricetes
k141_1028127_length_16212_cov_104.9373	15.41				Viruses;Duplodnaviria;Heunggongvirae;Uroviricota;Caudoviricetes
k141_1028176_length_10250_cov_82.0000	68.25				Viruses;Duplodnaviria;Heunggongvirae;Uroviricota;Caudoviricetes
k141_1028393_length_16770_cov_70.7940	9.22				Viruses;Duplodnaviria;Heunggongvirae;Uroviricota;Caudoviricetes
k141_1028467_length_11436_cov_19.0758	18.34				Viruses;Duplodnaviria;Heunggongvirae;Uroviricota;Caudoviricetes
k141_1028519_length_17440_cov_55.4734	27.07				Viruses;Duplodnaviria;Heunggongvirae;Uroviricota;Caudoviricetes;Crassvirales
k141_1028557_length_15064_cov_25.9810	16.05				Viruses;Duplodnaviria;Heunggongvirae;Uroviricota;Caudoviricetes;Crassvirales
k141_10286_length_26347_cov_26.7559	48.92				Viruses;Duplodnaviria;Heunggongvirae;Uroviricota;Caudoviricetes
k141_1028608_length_13525_cov_21.1603	8.63				Viruses;Duplodnaviria;Heunggongvirae;Uroviricota;Caudoviricetes
k141_102865_length_14547_cov_15.0000	56.36				Viruses;Varidnaviria;Bamfordvirae;Preplasmiviricota;Maveriviricetes;Priklausovirales;Lavidaviridae
k141_1028659_length_14967_cov_13.0000	44.86				Viruses;Duplodnaviria;Heunggongvirae;Uroviricota;Caudoviricetes
k141_102904_length_11264_cov_13.0000	2.26				Viruses;Varidnaviria;Bamfordvirae;Nucleocytoviricota;Megaviricetes;Algavirales;Phycodnaviridae
k141_1029186_length_11423_cov_70.9926	6.34				Viruses;Duplodnaviria;Heunggongvirae;Uroviricota;Caudoviricetes
k141_1029230_length_73870_cov_19.7925	72.6		Y		Viruses;Duplodnaviria;Heunggongvirae;Uroviricota;Caudoviricetes
k141_1029333_length_11772_cov_28.1628	8.45				Viruses;Varidnaviria;Bamfordvirae;Nucleocytoviricota;Megaviricetes;Algavirales;Phycodnaviridae
k141_1029363_length_25389_cov_16.3708	17.49				Viruses;Duplodnaviria;Heunggongvirae;Uroviricota;Caudoviricetes
k141_102938_length_17582_cov_30.2006	19.08				Viruses;Duplodnaviria;Heunggongvirae;Uroviricota;Caudoviricetes
k141_1029518_length_14135_cov_204.7818	9.38			Y	Viruses;Duplodnaviria;Heunggongvirae;Uroviricota;Caudoviricetes
k141_1029695_length_14693_cov_81.4187	42.96		Y		Viruses;Duplodnaviria;Heunggongvirae;Uroviricota;Caudoviricetes
k141_1029984_length_10514_cov_17.0000	9.82				Viruses;Duplodnaviria;Heunggongvirae;Uroviricota;Caudoviricetes
k141_1030630_length_13271_cov_36.0000	8.86				Viruses;Duplodnaviria;Heunggongvirae;Uroviricota;Caudoviricetes;Crassvirales
k141_1030909_length_126644_cov_30.0655_fragment_2	20.69				Viruses;Duplodnaviria;Heunggongvirae;Uroviricota;Caudoviricetes
k141_1030928_length_14053_cov_500.5334	40.39		Y		Viruses;Duplodnaviria;Heunggongvirae;Uroviricota;Caudoviricetes
k141_1030961_length_12862_cov_17.3731	31.44				Viruses;Duplodnaviria;Heunggongvirae;Uroviricota;Caudoviricetes
k141_1031071_length_17382_cov_31.3717	4.79				Viruses;Duplodnaviria;Heunggongvirae;Uroviricota;Caudoviricetes
k141_1031130_length_19557_cov_10.0000	36.18				Viruses;Duplodnaviria;Heunggongvirae;Uroviricota;Caudoviricetes
k141_1031150_length_58022_cov_100.7514	94.68				Viruses;Duplodnaviria;Heunggongvirae;Uroviricota;Caudoviricetes
k141_1031201_length_22885_cov_12.0000	16.48				Viruses;Duplodnaviria;Heunggongvirae;Uroviricota;Caudoviricetes
k141_1031240_length_14355_cov_46.0394	23.29				Viruses;Duplodnaviria;Heunggongvirae;Uroviricota;Caudoviricetes
k141_1031518_length_19378_cov_30.0559	31.74		Y	Y	Viruses;Duplodnaviria;Heunggongvirae;Uroviricota;Caudoviricetes
k141_103152_length_12481_cov_46.5331_1	NA	Y			Viruses;Duplodnaviria;Heunggongvirae;Uroviricota;Caudoviricetes
k141_103165_length_13919_cov_38.9222	4.42				Viruses;Duplodnaviria;Heunggongvirae;Uroviricota;Caudoviricetes
k141_1031774_length_24669_cov_37.5097	38.08			Y	Viruses;Duplodnaviria;Heunggongvirae;Uroviricota;Caudoviricetes
k141_1031895_length_10149_cov_12.0000	25.96		Y		Viruses;Duplodnaviria;Heunggongvirae;Uroviricota;Caudoviricetes
k141_1031973_length_11795_cov_30.3462	7.39				Viruses;Duplodnaviria;Heunggongvirae;Uroviricota;Caudoviricetes;Straboviridae
k141_1032001_length_56680_cov_26.2518	36.32		Y		Viruses;Duplodnaviria;Heunggongvirae;Uroviricota;Caudoviricetes
k141_103209_length_10712_cov_351.0354	22.8		Y		Viruses;Duplodnaviria;Heunggongvirae;Uroviricota;Caudoviricetes
k141_1032545_length_10003_cov_352.3986	7.21				Viruses;Duplodnaviria;Heunggongvirae;Uroviricota;Caudoviricetes
k141_1032755_length_12945_cov_19.0000	3.48				Viruses;Duplodnaviria;Heunggongvirae;Uroviricota;Caudoviricetes
k141_1033016_length_21407_cov_40.1253	52.55				Viruses;Duplodnaviria;Heunggongvirae;Uroviricota;Caudoviricetes
k141_1033072_length_14588_cov_14.7902	4.96				Viruses;Duplodnaviria;Heunggongvirae;Uroviricota;Caudoviricetes
k141_1033180_length_10499_cov_47.3372_1	NA	Y			Viruses;Duplodnaviria;Heunggongvirae;Uroviricota;Caudoviricetes
k141_1033468_length_14823_cov_9.9952	43.56				Viruses;Duplodnaviria;Heunggongvirae;Uroviricota;Caudoviricetes
k141_1033545_length_14225_cov_49.8115	11.91				Viruses;Duplodnaviria;Heunggongvirae;Uroviricota;Caudoviricetes
k141_1033673_length_18286_cov_50.8918	30.92				Viruses;Duplodnaviria;Heunggongvirae;Uroviricota;Caudoviricetes
k141_1033736_length_29064_cov_30.1549	49.55				Viruses;Duplodnaviria;Heunggongvirae;Uroviricota;Caudoviricetes
k141_1033859_length_18925_cov_25.5573	10.51				Viruses;Duplodnaviria;Heunggongvirae;Uroviricota;Caudoviricetes
k141_1033895_length_24943_cov_33.2838	58.57				Viruses;Duplodnaviria;Heunggongvirae;Uroviricota;Caudoviricetes
k141_1034013_length_22792_cov_17.4770	38.82				Viruses;Duplodnaviria;Heunggongvirae;Uroviricota;Caudoviricetes
k141_1034018_length_30281_cov_41.0020	43.91				Viruses;Duplodnaviria;Heunggongvirae;Uroviricota;Caudoviricetes
k141_1034031_length_14028_cov_42.0156	29.47				Viruses;Duplodnaviria;Heunggongvirae;Uroviricota;Caudoviricetes
k141_1034302_length_10362_cov_10.0000	4.91				Viruses;Duplodnaviria;Heunggongvirae;Uroviricota;Caudoviricetes
k141_1034418_length_19760_cov_13.6147	46.61				Viruses;Duplodnaviria;Heunggongvirae;Uroviricota;Caudoviricetes
k141_1034444_length_19515_cov_63.2091	9.22				Viruses;Duplodnaviria;Heunggongvirae;Uroviricota;Caudoviricetes
k141_1034477_length_10572_cov_23.6654	17.58				Viruses;Duplodnaviria;Heunggongvirae;Uroviricota;Caudoviricetes;Crassvirales
k141_1034503_length_35277_cov_27.5364	19.41				Viruses;Duplodnaviria;Heunggongvirae;Uroviricota;Caudoviricetes
k141_1034522_length_14089_cov_14.2567	6.22				Viruses;Duplodnaviria;Heunggongvirae;Uroviricota;Caudoviricetes
k141_1034692_length_19461_cov_23.5639	16.83		Y		Viruses;Duplodnaviria;Heunggongvirae;Uroviricota;Caudoviricetes
k141_1034929_length_12526_cov_22.0323	6.93				Viruses;Duplodnaviria;Heunggongvirae;Uroviricota;Caudoviricetes
k141_1034973_length_15679_cov_75.5680	26.17				Viruses;Duplodnaviria;Heunggongvirae;Uroviricota;Caudoviricetes
k141_1034981_length_35093_cov_16.1575	22.08		Y		Viruses;Duplodnaviria;Heunggongvirae;Uroviricota;Caudoviricetes
k141_1035086_length_12041_cov_22.0000	6.72				Viruses;Duplodnaviria;Heunggongvirae;Uroviricota;Caudoviricetes
k141_1035180_length_11190_cov_15.9970	23.39				Viruses;Duplodnaviria;Heunggongvirae;Uroviricota;Caudoviricetes
k141_1035206_length_12687_cov_10.6537	22.94				Viruses;Duplodnaviria;Heunggongvirae;Uroviricota;Caudoviricetes
k141_1035220_length_11677_cov_57.2231	18.85				Viruses;Duplodnaviria;Heunggongvirae;Uroviricota;Caudoviricetes
k141_1035368_length_10975_cov_47.2057	20.96				Viruses;Duplodnaviria;Heunggongvirae;Uroviricota;Caudoviricetes
k141_1035403_length_11490_cov_8.7454	6.41		Y		Viruses;Duplodnaviria;Heunggongvirae;Uroviricota;Caudoviricetes
k141_1035540_length_11334_cov_243.7963	7.39				Viruses;Duplodnaviria;Heunggongvirae;Uroviricota;Caudoviricetes
k141_1035683_length_15873_cov_54.5189	26.4				Viruses;Duplodnaviria;Heunggongvirae;Uroviricota;Caudoviricetes
k141_1035852_length_27144_cov_21.0000	81.38				Viruses;Duplodnaviria;Heunggongvirae;Uroviricota;Caudoviricetes
k141_1035885_length_17534_cov_14.5647	8.3				Viruses;Duplodnaviria;Heunggongvirae;Uroviricota;Caudoviricetes
k141_1036021_length_47367_cov_41.1649	91.08				Viruses;Duplodnaviria;Heunggongvirae;Uroviricota;Caudoviricetes
k141_1036071_length_61111_cov_38.9023_1	NA	Y	Y		Viruses;Duplodnaviria;Heunggongvirae;Uroviricota;Caudoviricetes
k141_1036300_length_68739_cov_14.0006	16.45				Viruses;Duplodnaviria;Heunggongvirae;Uroviricota;Caudoviricetes
k141_103665_length_13091_cov_91.6173	45.98				Viruses;Duplodnaviria;Heunggongvirae;Uroviricota;Caudoviricetes
k141_1036678_length_13180_cov_36.8669	7.3				Viruses;Duplodnaviria;Heunggongvirae;Uroviricota;Caudoviricetes
k141_1036829_length_10772_cov_28.0000	1.01				Viruses;Varidnaviria;Bamfordvirae;Nucleocytoviricota;Megaviricetes;Algavirales;Phycodnaviridae
k141_1036925_length_13711_cov_16.0674	22.24				Viruses;Duplodnaviria;Heunggongvirae;Uroviricota;Caudoviricetes
k141_1036941_length_10614_cov_14.2252	8.26				Viruses;Duplodnaviria;Heunggongvirae;Uroviricota;Caudoviricetes
k141_103717_length_16235_cov_147.6481_1	NA	Y			Viruses;Duplodnaviria;Heunggongvirae;Uroviricota;Caudoviricetes
k141_1037246_length_23973_cov_39.7287	28.79				Viruses;Duplodnaviria;Heunggongvirae;Uroviricota;Caudoviricetes;Crassvirales
k141_1037335_length_10062_cov_13.0000	4.08				Viruses;Duplodnaviria;Heunggongvirae;Uroviricota;Caudoviricetes
k141_1037340_length_11072_cov_147.5553	3.18				Viruses;Duplodnaviria;Heunggongvirae;Uroviricota;Caudoviricetes
k141_1037366_length_27708_cov_20.2608	84.92				Viruses;Duplodnaviria;Heunggongvirae;Uroviricota;Caudoviricetes
k141_1037398_length_25950_cov_28.7955	63.25				Viruses;Duplodnaviria;Heunggongvirae;Uroviricota;Caudoviricetes
k141_1037447_length_11406_cov_13.9632	29.76				Viruses;Duplodnaviria;Heunggongvirae;Uroviricota;Caudoviricetes
k141_10375_length_16284_cov_43.9506	6.53				Viruses;Duplodnaviria;Heunggongvirae;Uroviricota;Caudoviricetes
k141_103753_length_16696_cov_20.9227	5.29				Viruses;Duplodnaviria;Heunggongvirae;Uroviricota;Caudoviricetes
k141_1037617_length_15935_cov_23.1809	32.53				Viruses;Duplodnaviria;Heunggongvirae;Uroviricota;Caudoviricetes
k141_103762_length_38031_cov_45.9923_1	NA	Y			Viruses;Duplodnaviria;Heunggongvirae;Uroviricota;Caudoviricetes
k141_1037625_length_12902_cov_32.2026	40.81			Y	Viruses;Duplodnaviria;Heunggongvirae;Uroviricota;Caudoviricetes
k141_1037685_length_19911_cov_119.0153	18.41				Viruses;Duplodnaviria;Heunggongvirae;Uroviricota;Caudoviricetes
k141_1037782_length_25893_cov_26.8396	14.52				Viruses;Duplodnaviria;Heunggongvirae;Uroviricota;Caudoviricetes
k141_1037803_length_10212_cov_216.0000	31.7				Viruses;Duplodnaviria;Heunggongvirae;Uroviricota;Caudoviricetes
k141_1037817_length_12037_cov_25.0000	6.79				Viruses;Duplodnaviria;Heunggongvirae;Uroviricota;Caudoviricetes
k141_103782_length_11579_cov_19.0000	33.7		Y		Viruses;Duplodnaviria;Heunggongvirae;Uroviricota;Caudoviricetes
k141_1037847_length_27167_cov_35.0261	33.35				Viruses;Duplodnaviria;Heunggongvirae;Uroviricota;Caudoviricetes
k141_1037952_length_10218_cov_32.3238	3.43				Viruses;Duplodnaviria;Heunggongvirae;Uroviricota;Caudoviricetes
k141_103836_length_10111_cov_22.0000	17				Viruses;Duplodnaviria;Heunggongvirae;Uroviricota;Caudoviricetes
k141_1038412_length_10231_cov_21.0000	30.27				Viruses;Duplodnaviria;Heunggongvirae;Uroviricota;Caudoviricetes
k141_1038434_length_30724_cov_41.8334	10.2				Viruses;Duplodnaviria;Heunggongvirae;Uroviricota;Caudoviricetes
k141_1038501_length_20521_cov_23.1777	27.92				Viruses;Duplodnaviria;Heunggongvirae;Uroviricota;Caudoviricetes
k141_1038504_length_28447_cov_33.2777	49.12				Viruses;Duplodnaviria;Heunggongvirae;Uroviricota;Caudoviricetes
k141_1038702_length_10285_cov_32.8624	5.58				Viruses;Duplodnaviria;Heunggongvirae;Uroviricota;Caudoviricetes;Kyanoviridae
k141_1038815_length_20908_cov_16.2274	8.66		Y		Viruses;Duplodnaviria;Heunggongvirae;Uroviricota;Caudoviricetes
k141_1038843_length_34979_cov_39.3505	9.47				Viruses;Duplodnaviria;Heunggongvirae;Uroviricota;Caudoviricetes
k141_1038854_length_20320_cov_13.9974	52.53				Viruses;Duplodnaviria;Heunggongvirae;Uroviricota;Caudoviricetes
k141_1038873_length_18457_cov_24.0424	51.7				Viruses;Duplodnaviria;Heunggongvirae;Uroviricota;Caudoviricetes
k141_103909_length_37715_cov_15.0000	71.5				Viruses;Duplodnaviria;Heunggongvirae;Uroviricota;Caudoviricetes
k141_1039111_length_12642_cov_30.8067	5.43				Viruses;Duplodnaviria;Heunggongvirae;Uroviricota;Caudoviricetes;Kyanoviridae
k141_1039235_length_10159_cov_166.7365	5.6				Viruses;Duplodnaviria;Heunggongvirae;Uroviricota;Caudoviricetes
k141_1039237_length_34713_cov_61.9419	14.16				Viruses;Duplodnaviria;Heunggongvirae;Uroviricota;Caudoviricetes
k141_1039253_length_13857_cov_53.0685	8.87				Viruses;Duplodnaviria;Heunggongvirae;Uroviricota;Caudoviricetes
k141_1039263_length_13776_cov_80.9977	9.16				Viruses;Duplodnaviria;Heunggongvirae;Uroviricota;Caudoviricetes
k141_1039286_length_23258_cov_11.0000	19.63				Viruses;Duplodnaviria;Heunggongvirae;Uroviricota;Caudoviricetes
k141_1039448_length_22810_cov_25.4600	40.41				Viruses;Duplodnaviria;Heunggongvirae;Uroviricota;Caudoviricetes
k141_1039481_length_29553_cov_50.3774	51.36				Viruses;Duplodnaviria;Heunggongvirae;Uroviricota;Caudoviricetes
k141_1039506_length_17009_cov_24.0000	9.54				Viruses;Duplodnaviria;Heunggongvirae;Uroviricota;Caudoviricetes
k141_1039567_length_12738_cov_18.0000	8.41				Viruses;Duplodnaviria;Heunggongvirae;Uroviricota;Caudoviricetes
k141_1039702_length_10740_cov_10.0000	6.48				Viruses;Duplodnaviria;Heunggongvirae;Uroviricota;Caudoviricetes
k141_1039746_length_10160_cov_12.0000	33.58		Y		Viruses;Duplodnaviria;Heunggongvirae;Uroviricota;Caudoviricetes
k141_1039879_length_32480_cov_88.4681_1	NA	Y			Viruses;Duplodnaviria;Heunggongvirae;Uroviricota;Caudoviricetes
k141_1039984_length_11741_cov_38.8111	7.97				Viruses;Duplodnaviria;Heunggongvirae;Uroviricota;Caudoviricetes
k141_1040344_length_15226_cov_21.2443	40.54				Viruses;Duplodnaviria;Heunggongvirae;Uroviricota;Caudoviricetes
k141_1040406_length_11454_cov_24.0000	19.51		Y		Viruses;Duplodnaviria;Heunggongvirae;Uroviricota;Caudoviricetes
k141_104046_length_13701_cov_123.4157	25.35				Viruses;Duplodnaviria;Heunggongvirae;Uroviricota;Caudoviricetes
k141_1040577_length_15649_cov_34.9603	5.36				Viruses;Duplodnaviria;Heunggongvirae;Uroviricota;Caudoviricetes
k141_1040618_length_10306_cov_35.3091	4.6				Viruses;Duplodnaviria;Heunggongvirae;Uroviricota;Caudoviricetes
k141_1040756_length_11023_cov_18.0000	5.85				Viruses;Duplodnaviria;Heunggongvirae;Uroviricota;Caudoviricetes
k141_1040859_length_10651_cov_23.3271	6.38				Viruses;Duplodnaviria;Heunggongvirae;Uroviricota;Caudoviricetes
k141_1040868_length_39862_cov_66.1588	22.68				Viruses;Duplodnaviria;Heunggongvirae;Uroviricota;Caudoviricetes
k141_1041029_length_11858_cov_14.0000	34.07			Y	Viruses;Duplodnaviria;Heunggongvirae;Uroviricota;Caudoviricetes
k141_1041051_length_27018_cov_26.4508	51.92				Viruses;Duplodnaviria;Heunggongvirae;Uroviricota;Caudoviricetes
k141_1041204_length_11995_cov_55.0000	3.51				Viruses;Duplodnaviria;Heunggongvirae;Uroviricota;Caudoviricetes
k141_1041524_length_25800_cov_164.4496	13.44				Viruses;Duplodnaviria;Heunggongvirae;Uroviricota;Caudoviricetes
k141_1041656_length_10181_cov_12.0000	NA				Unclassified
k141_1041759_length_18817_cov_41.2422	13.3				Viruses;Duplodnaviria;Heunggongvirae;Uroviricota;Caudoviricetes
k141_1041794_length_19710_cov_89.9245	31.04				Viruses;Duplodnaviria;Heunggongvirae;Uroviricota;Caudoviricetes;Crassvirales
k141_1041837_length_10534_cov_41.8808	7.45				Viruses;Duplodnaviria;Heunggongvirae;Uroviricota;Caudoviricetes
k141_1041838_length_25237_cov_18.0044	13.78				Viruses;Duplodnaviria;Heunggongvirae;Uroviricota;Caudoviricetes
k141_1041916_length_15785_cov_21.9547	15.35				Viruses;Duplodnaviria;Heunggongvirae;Uroviricota;Caudoviricetes;Crassvirales
k141_1041970_length_18234_cov_71.4767	5.16				Viruses;Duplodnaviria;Heunggongvirae;Uroviricota;Caudoviricetes
k141_1042025_length_10340_cov_100.6277	19.08		Y		Viruses;Duplodnaviria;Heunggongvirae;Uroviricota;Caudoviricetes
k141_1042188_length_30420_cov_60.3416	15.77				Viruses;Duplodnaviria;Heunggongvirae;Uroviricota;Caudoviricetes;Kyanoviridae
k141_104223_length_10651_cov_62.0276	3.02				Viruses;Duplodnaviria;Heunggongvirae;Uroviricota;Caudoviricetes
k141_1042235_length_12247_cov_85.9953	19.29				Viruses;Duplodnaviria;Heunggongvirae;Uroviricota;Caudoviricetes;Crassvirales
k141_1042268_length_12134_cov_29.2338	8.75				Viruses;Duplodnaviria;Heunggongvirae;Uroviricota;Caudoviricetes
k141_104234_length_12862_cov_23.0002	12.64			Y	Viruses;Duplodnaviria;Heunggongvirae;Uroviricota;Caudoviricetes
k141_1042344_length_11454_cov_125.3209	20.73				Viruses;Duplodnaviria;Heunggongvirae;Uroviricota;Caudoviricetes;Zobellviridae;Veravirus
k141_1042368_length_20903_cov_30.6227	11.79				Viruses;Duplodnaviria;Heunggongvirae;Uroviricota;Caudoviricetes
k141_1042470_length_12383_cov_35.3174	20.5				Viruses;Duplodnaviria;Heunggongvirae;Uroviricota;Caudoviricetes
k141_1042531_length_13806_cov_64.3134	35.81				Viruses;Duplodnaviria;Heunggongvirae;Uroviricota;Caudoviricetes
k141_1042531_length_16183_cov_25.9425	30.98				Viruses;Duplodnaviria;Heunggongvirae;Uroviricota;Caudoviricetes;Crassvirales
k141_1042582_length_12892_cov_70.2909	8.08				Viruses;Duplodnaviria;Heunggongvirae;Uroviricota;Caudoviricetes;Herelleviridae
k141_1042617_length_14323_cov_26.6006	7.99				Viruses;Duplodnaviria;Heunggongvirae;Uroviricota;Caudoviricetes
k141_1042620_length_11965_cov_45.2305	6.02				Viruses;Duplodnaviria;Heunggongvirae;Uroviricota;Caudoviricetes
k141_1042653_length_20070_cov_22.1468	32.19				Viruses;Duplodnaviria;Heunggongvirae;Uroviricota;Caudoviricetes
k141_1042672_length_15673_cov_25.5453	2.44				Viruses;Varidnaviria;Bamfordvirae;Nucleocytoviricota;Megaviricetes
k141_1042693_length_19862_cov_81.8458	31.84				Viruses;Duplodnaviria;Heunggongvirae;Uroviricota;Caudoviricetes
k141_1043087_length_13834_cov_124.4882	22.56				Viruses;Duplodnaviria;Heunggongvirae;Uroviricota;Caudoviricetes
k141_1043166_length_10088_cov_223.3029	4.16				Viruses;Duplodnaviria;Heunggongvirae;Uroviricota;Caudoviricetes
k141_1043191_length_10197_cov_37.9204	25.91				Viruses;Duplodnaviria;Heunggongvirae;Uroviricota;Caudoviricetes;Autographiviridae
k141_104348_length_28858_cov_44.9421	15.36				Viruses;Duplodnaviria;Heunggongvirae;Uroviricota;Caudoviricetes
k141_1043495_length_14073_cov_57.4419	13.14				Viruses;Duplodnaviria;Heunggongvirae;Uroviricota;Caudoviricetes
k141_1043524_length_28466_cov_35.3378	53.04				Viruses;Duplodnaviria;Heunggongvirae;Uroviricota;Caudoviricetes
k141_1043730_length_10978_cov_17.8651	6.62				Viruses;Duplodnaviria;Heunggongvirae;Uroviricota;Caudoviricetes
k141_104377_length_14807_cov_1720.4532	27.52				Viruses;Duplodnaviria;Heunggongvirae;Uroviricota;Caudoviricetes
k141_1043851_length_12255_cov_26.3221	2.14				Viruses;Duplodnaviria;Heunggongvirae;Uroviricota;Caudoviricetes
k141_1043921_length_24784_cov_14.6119	23.39			Y	Viruses;Duplodnaviria;Heunggongvirae;Uroviricota;Caudoviricetes;Kyanoviridae
k141_1044066_length_11514_cov_19.6796	3.15				Viruses;Duplodnaviria;Heunggongvirae;Uroviricota;Caudoviricetes
k141_104414_length_10552_cov_22.0000	16.28				Viruses;Duplodnaviria;Heunggongvirae;Uroviricota;Caudoviricetes
k141_1044204_length_13127_cov_74.4861	7.96				Viruses;Duplodnaviria;Heunggongvirae;Uroviricota;Caudoviricetes
k141_1044282_length_14088_cov_31.8884	38.28				Viruses;Duplodnaviria;Heunggongvirae;Uroviricota;Caudoviricetes
k141_1044422_length_13634_cov_199.2906	9.5				Viruses;Duplodnaviria;Heunggongvirae;Uroviricota;Caudoviricetes
k141_1044541_length_13097_cov_26.0000	55.42				PLV
k141_1044578_length_34863_cov_64.3599	10.22				Viruses;Duplodnaviria;Heunggongvirae;Uroviricota;Caudoviricetes
k141_1044631_length_12482_cov_36.1593	7.5				Viruses;Duplodnaviria;Heunggongvirae;Uroviricota;Caudoviricetes
k141_1044710_length_15275_cov_25.4518	16.28				Viruses;Duplodnaviria;Heunggongvirae;Uroviricota;Caudoviricetes;Crassvirales
k141_1044719_length_12954_cov_45.2379	7.22				Viruses;Duplodnaviria;Heunggongvirae;Uroviricota;Caudoviricetes
k141_1044891_length_12620_cov_319.8086	8.57				Viruses;Duplodnaviria;Heunggongvirae;Uroviricota;Caudoviricetes
k141_1044939_length_15216_cov_25.1960	38.47				Viruses;Duplodnaviria;Heunggongvirae;Uroviricota;Caudoviricetes
k141_1045029_length_11964_cov_15.2311	37.58				Viruses;Duplodnaviria;Heunggongvirae;Uroviricota;Caudoviricetes
k141_1045115_length_19253_cov_13.1381	61.56		Y	Y	Viruses;Duplodnaviria;Heunggongvirae;Uroviricota;Caudoviricetes
k141_1045317_length_10642_cov_31.5247	20.39				Viruses;Duplodnaviria;Heunggongvirae;Uroviricota;Caudoviricetes
k141_1045323_length_13230_cov_17.1452	13.46				Viruses;Duplodnaviria;Heunggongvirae;Uroviricota;Caudoviricetes
k141_1045373_length_11559_cov_26.3754	17.72		Y		Viruses;Duplodnaviria;Heunggongvirae;Uroviricota;Caudoviricetes
k141_1045654_length_11093_cov_57.7686	27.81				Viruses;Duplodnaviria;Heunggongvirae;Uroviricota;Caudoviricetes;Autographiviridae
k141_1045789_length_13198_cov_34.1251	NA				Viruses;Duplodnaviria;Heunggongvirae;Uroviricota;Caudoviricetes
k141_1045904_length_16767_cov_26.4720	69.06				Viruses;Varidnaviria;Bamfordvirae;Preplasmiviricota;Maveriviricetes;Priklausovirales;Lavidaviridae
k141_104597_length_11082_cov_9.6787	4.32				PLV
k141_1046138_length_10419_cov_20.1421	8.72				Viruses;Duplodnaviria;Heunggongvirae;Uroviricota;Caudoviricetes
k141_1046284_length_11667_cov_13.0000	3.97				Viruses;Duplodnaviria;Heunggongvirae;Uroviricota;Caudoviricetes
k141_1046328_length_12667_cov_13.9253	20.77				Viruses;Duplodnaviria;Heunggongvirae;Uroviricota;Caudoviricetes
k141_1046504_length_18827_cov_137.7165	53.26		Y		Viruses;Duplodnaviria;Heunggongvirae;Uroviricota;Caudoviricetes
k141_1046778_length_11598_cov_32.5144	9.55				Viruses;Duplodnaviria;Heunggongvirae;Uroviricota;Caudoviricetes
k141_1046888_length_13088_cov_58.0079	11.93				Viruses;Duplodnaviria;Heunggongvirae;Uroviricota;Caudoviricetes
k141_104697_length_22145_cov_62.0604	22.59				Viruses;Duplodnaviria;Heunggongvirae;Uroviricota;Caudoviricetes
k141_1047157_length_13916_cov_13.7765	35.56				Viruses;Duplodnaviria;Heunggongvirae;Uroviricota;Caudoviricetes;Autographiviridae
k141_1047167_length_14493_cov_41.7744	3.8				Viruses;Varidnaviria;Bamfordvirae;Nucleocytoviricota;Megaviricetes
k141_1047205_length_10726_cov_31.7858	20.34				Viruses;Duplodnaviria;Heunggongvirae;Uroviricota;Caudoviricetes
k141_1047406_length_10151_cov_34.9698	3.6				Viruses;Duplodnaviria;Heunggongvirae;Uroviricota;Caudoviricetes
k141_1047559_length_11570_cov_375.7899	5.45				Viruses;Duplodnaviria;Heunggongvirae;Uroviricota;Caudoviricetes;Kyanoviridae
k141_1047730_length_10891_cov_502.1663	19.96				Viruses;Duplodnaviria;Heunggongvirae;Uroviricota;Caudoviricetes
k141_1047948_length_13997_cov_261.1496	22.97				Viruses;Duplodnaviria;Heunggongvirae;Uroviricota;Caudoviricetes
k141_1048052_length_14797_cov_26.6892	6.17				Viruses;Duplodnaviria;Heunggongvirae;Uroviricota;Caudoviricetes;Kyanoviridae
k141_1048249_length_10521_cov_37.4687	23.57				Viruses;Duplodnaviria;Heunggongvirae;Uroviricota;Caudoviricetes
k141_1048305_length_26619_cov_34.0651	7.44				Viruses;Duplodnaviria;Heunggongvirae;Uroviricota;Caudoviricetes
k141_1048395_length_10582_cov_55.0695	16.49				Viruses;Duplodnaviria;Heunggongvirae;Uroviricota;Caudoviricetes;Crassvirales
k141_1048402_length_34838_cov_36.2038	28.83	Y		Y	Viruses;Duplodnaviria;Heunggongvirae;Uroviricota;Caudoviricetes
k141_1048406_length_14313_cov_14.0000	17.19				Viruses;Duplodnaviria;Heunggongvirae;Uroviricota;Caudoviricetes;Crassvirales
k141_104852_length_11759_cov_233.4031	28.32				Viruses;Duplodnaviria;Heunggongvirae;Uroviricota;Caudoviricetes
k141_104862_length_13473_cov_194.1268	7.92				Viruses;Duplodnaviria;Heunggongvirae;Uroviricota;Caudoviricetes
k141_104865_length_20275_cov_56.1781	11.16				Viruses;Duplodnaviria;Heunggongvirae;Uroviricota;Caudoviricetes;Kyanoviridae
k141_1048818_length_16533_cov_34.3999	4.5				Viruses;Duplodnaviria;Heunggongvirae;Uroviricota;Caudoviricetes
k141_1048901_length_65281_cov_16.2964	34.16				Viruses;Duplodnaviria;Heunggongvirae;Uroviricota;Caudoviricetes
k141_1048969_length_17722_cov_42.7552	7.54				Viruses;Duplodnaviria;Heunggongvirae;Uroviricota;Caudoviricetes
k141_104930_length_13439_cov_67.0308	22.2				Viruses;Duplodnaviria;Heunggongvirae;Uroviricota;Caudoviricetes
k141_1049357_length_16669_cov_20.9908	44.75				Viruses;Duplodnaviria;Heunggongvirae;Uroviricota;Caudoviricetes
k141_1049367_length_18779_cov_170.7774	39.08			Y	Viruses;Duplodnaviria;Heunggongvirae;Uroviricota;Caudoviricetes
k141_1049389_length_11433_cov_31.9588	5.81				Viruses;Duplodnaviria;Heunggongvirae;Uroviricota;Caudoviricetes;Kyanoviridae
k141_1049749_length_17923_cov_26.3027	53.11				Viruses;Duplodnaviria;Heunggongvirae;Uroviricota;Caudoviricetes
k141_1049798_length_15492_cov_49.2741	9.28				Viruses;Duplodnaviria;Heunggongvirae;Uroviricota;Caudoviricetes
k141_1050008_length_10963_cov_11.0000	12.77				Viruses;Duplodnaviria;Heunggongvirae;Uroviricota;Caudoviricetes
k141_1050036_length_41362_cov_288.0582	12.03				Viruses;Duplodnaviria;Heunggongvirae;Uroviricota;Caudoviricetes
k141_1050124_length_29424_cov_19.0975	55.44				Viruses;Duplodnaviria;Heunggongvirae;Uroviricota;Caudoviricetes
k141_1050164_length_11955_cov_48.7369	23.17				Viruses;Duplodnaviria;Heunggongvirae;Uroviricota;Caudoviricetes
k141_1050190_length_10951_cov_13.5695	7.57				Viruses;Duplodnaviria;Heunggongvirae;Uroviricota;Caudoviricetes
k141_1050364_length_13314_cov_128.1243	22.72				Viruses;Duplodnaviria;Heunggongvirae;Uroviricota;Caudoviricetes
k141_1050424_length_15234_cov_37.9021	8.41				Viruses;Duplodnaviria;Heunggongvirae;Uroviricota;Caudoviricetes
k141_105067_length_28832_cov_19.5294	18.22				Viruses;Duplodnaviria;Heunggongvirae;Uroviricota;Caudoviricetes
k141_1050794_length_12586_cov_85.0923	38.03		Y		Viruses;Duplodnaviria;Heunggongvirae;Uroviricota;Caudoviricetes
k141_1050869_length_35862_cov_152.3285	93.99		Y		Viruses;Duplodnaviria;Heunggongvirae;Uroviricota;Caudoviricetes
k141_1050985_length_11327_cov_13.0563	18.63				Viruses;Duplodnaviria;Heunggongvirae;Uroviricota;Caudoviricetes;Crassvirales
k141_1051026_length_33872_cov_51.0860	24.27				Viruses;Duplodnaviria;Heunggongvirae;Uroviricota;Caudoviricetes
k141_1051088_length_15095_cov_14.3004	7.59		Y		Viruses;Duplodnaviria;Heunggongvirae;Uroviricota;Caudoviricetes
k141_105125_length_15084_cov_78.9956	8.41				Viruses;Duplodnaviria;Heunggongvirae;Uroviricota;Caudoviricetes
k141_105137_length_13581_cov_131.7645	4.31				Viruses;Duplodnaviria;Heunggongvirae;Uroviricota;Caudoviricetes
k141_1051540_length_11784_cov_31.6379	6.56				Viruses;Duplodnaviria;Heunggongvirae;Uroviricota;Caudoviricetes
k141_1051842_length_21942_cov_25.8652	12.92				Viruses;Duplodnaviria;Heunggongvirae;Uroviricota;Caudoviricetes
k141_1052195_length_23852_cov_46.2357	20.69				Viruses;Duplodnaviria;Heunggongvirae;Uroviricota;Caudoviricetes;Crassvirales
k141_1052340_length_10012_cov_18.0007	6.36				Viruses;Duplodnaviria;Heunggongvirae;Uroviricota;Caudoviricetes
k141_1052558_length_13295_cov_23.0000	3.71				Viruses;Duplodnaviria;Heunggongvirae;Uroviricota;Caudoviricetes
k141_1052571_length_22179_cov_37.9723	24.32				Viruses;Duplodnaviria;Heunggongvirae;Uroviricota;Caudoviricetes
k141_1052635_length_18655_cov_48.9252	9.44				Viruses;Duplodnaviria;Heunggongvirae;Uroviricota;Caudoviricetes
k141_1053125_length_11448_cov_21.0409	23.79				Viruses;Duplodnaviria;Heunggongvirae;Uroviricota;Caudoviricetes
k141_1053180_length_30224_cov_163.2959	94.83				Viruses;Duplodnaviria;Heunggongvirae;Uroviricota;Caudoviricetes
k141_1053254_length_16274_cov_13.7479	27.44				Viruses;Duplodnaviria;Heunggongvirae;Uroviricota;Caudoviricetes
k141_1053427_length_36019_cov_45.1012	10.16				Viruses;Duplodnaviria;Heunggongvirae;Uroviricota;Caudoviricetes
k141_1053493_length_10922_cov_90.6384	32.54				Viruses;Duplodnaviria;Heunggongvirae;Uroviricota;Caudoviricetes
k141_1053533_length_23723_cov_176.4082	7.75				Viruses;Duplodnaviria;Heunggongvirae;Uroviricota;Caudoviricetes
k141_1053558_length_10273_cov_20.6291	3.27				Viruses;Duplodnaviria;Heunggongvirae;Uroviricota;Caudoviricetes
k141_1053575_length_20522_cov_62.0292	6.64				Viruses;Duplodnaviria;Heunggongvirae;Uroviricota;Caudoviricetes
k141_1053620_length_10776_cov_146.0511_1	NA	Y			Viruses;Duplodnaviria;Heunggongvirae;Uroviricota;Caudoviricetes
k141_1053631_length_15217_cov_266.4053	24.22				Viruses;Duplodnaviria;Heunggongvirae;Uroviricota;Caudoviricetes
k141_1053769_length_26064_cov_50.1950	95				Viruses;Duplodnaviria;Heunggongvirae;Uroviricota;Caudoviricetes
k141_105389_length_22104_cov_17.1798	25.53				Viruses;Duplodnaviria;Heunggongvirae;Uroviricota;Caudoviricetes;Crassvirales
k141_1053921_length_26226_cov_22.4321	14.45				Viruses;Duplodnaviria;Heunggongvirae;Uroviricota;Caudoviricetes
k141_1054008_length_12371_cov_29.9371	3.49				Viruses;Duplodnaviria;Heunggongvirae;Uroviricota;Caudoviricetes
k141_1054021_length_11864_cov_50.1830	6.89				Viruses;Duplodnaviria;Heunggongvirae;Uroviricota;Caudoviricetes
k141_1054091_length_10718_cov_173.4909	18.51				Viruses;Duplodnaviria;Heunggongvirae;Uroviricota;Caudoviricetes
k141_1054131_length_17571_cov_14.0001	9.95				Viruses;Duplodnaviria;Heunggongvirae;Uroviricota;Caudoviricetes
k141_1054335_length_11606_cov_28.5266	4.9		Y		Viruses;Duplodnaviria;Heunggongvirae;Uroviricota;Caudoviricetes
k141_1054449_length_10038_cov_16.0000	5.01				Viruses;Varidnaviria;Bamfordvirae
k141_105445_length_13260_cov_28.1264	9.05				Viruses;Duplodnaviria;Heunggongvirae;Uroviricota;Caudoviricetes;Kyanoviridae
k141_1054599_length_15990_cov_15.1484	42.73				Viruses;Duplodnaviria;Heunggongvirae;Uroviricota;Caudoviricetes
k141_1054680_length_22356_cov_29.9827	6.28				Viruses;Duplodnaviria;Heunggongvirae;Uroviricota;Caudoviricetes
k141_1054741_length_10427_cov_20.5810	22.15				Viruses;Duplodnaviria;Heunggongvirae;Uroviricota;Caudoviricetes
k141_1054748_length_20775_cov_7.0000	6.66				Viruses;Duplodnaviria;Heunggongvirae;Uroviricota;Caudoviricetes
k141_1054810_length_31717_cov_51.9539	14.03				Viruses;Duplodnaviria;Heunggongvirae;Uroviricota;Caudoviricetes;Kyanoviridae
k141_105485_length_16649_cov_42.0360	6.39				Viruses;Duplodnaviria;Heunggongvirae;Uroviricota;Caudoviricetes
k141_1054873_length_10742_cov_16.0000	6.37				Viruses;Duplodnaviria;Heunggongvirae;Uroviricota;Caudoviricetes
k141_1054919_length_21154_cov_132.4710	13.59			Y	Viruses;Duplodnaviria;Heunggongvirae;Uroviricota;Caudoviricetes
k141_1054939_length_17135_cov_90.7736	5.09				Viruses;Duplodnaviria;Heunggongvirae;Uroviricota;Caudoviricetes
k141_1054962_length_23406_cov_52.0979	17.3				Viruses;Duplodnaviria;Heunggongvirae;Uroviricota;Caudoviricetes;Crassvirales
k141_105509_length_16595_cov_123.6790	9.2				Viruses;Duplodnaviria;Heunggongvirae;Uroviricota;Caudoviricetes
k141_1055128_length_24889_cov_30.1552	100				Viruses;Duplodnaviria;Heunggongvirae;Uroviricota;Caudoviricetes
k141_10552_length_11958_cov_17.0000	20.08				Viruses;Duplodnaviria;Heunggongvirae;Uroviricota;Caudoviricetes
k141_105540_length_11890_cov_192.8046	12.25				Viruses;Duplodnaviria;Heunggongvirae;Uroviricota;Caudoviricetes
k141_1055401_length_16101_cov_12.0000	14.63				Viruses;Duplodnaviria;Heunggongvirae;Uroviricota;Caudoviricetes
k141_1055404_length_37124_cov_59.0789	34.75			Y	Viruses;Duplodnaviria;Heunggongvirae;Uroviricota;Caudoviricetes;Thumleimavirales;Hafunaviridae
k141_105556_length_10269_cov_44.5554_1	NA	Y			Viruses;Duplodnaviria;Heunggongvirae;Uroviricota;Caudoviricetes
k141_10557_length_10792_cov_52.1580	26.56				Viruses;Duplodnaviria;Heunggongvirae;Uroviricota;Caudoviricetes
k141_1055836_length_18758_cov_23.7849	17.83				Viruses;Duplodnaviria;Heunggongvirae;Uroviricota;Caudoviricetes
k141_1055916_length_11509_cov_47.2770	9.7				Viruses;Duplodnaviria;Heunggongvirae;Uroviricota;Caudoviricetes
k141_105601_length_14401_cov_16.4252	24.16				Viruses;Duplodnaviria;Heunggongvirae;Uroviricota;Caudoviricetes
k141_1056209_length_25192_cov_88.9673	26.9				Viruses;Duplodnaviria;Heunggongvirae;Uroviricota;Caudoviricetes
k141_1056462_length_17683_cov_25.0520	9.52				Viruses;Duplodnaviria;Heunggongvirae;Uroviricota;Caudoviricetes
k141_1056561_length_18681_cov_25.2424	4.29				Viruses;Varidnaviria;Bamfordvirae;Nucleocytoviricota;Megaviricetes;Algavirales;Phycodnaviridae
k141_1056814_length_26038_cov_17.9436	34.12				Viruses;Duplodnaviria;Heunggongvirae;Uroviricota;Caudoviricetes
k141_1056833_length_17072_cov_91.5151	4.71				Viruses;Duplodnaviria;Heunggongvirae;Uroviricota;Caudoviricetes
k141_105684_length_10478_cov_34.0816	3.55				Viruses;Duplodnaviria;Heunggongvirae;Uroviricota;Caudoviricetes
k141_1057357_length_11511_cov_106.7311	6.63				Viruses;Duplodnaviria;Heunggongvirae;Uroviricota;Caudoviricetes
k141_1057419_length_27147_cov_25.6991	14.48				Viruses;Duplodnaviria;Heunggongvirae;Uroviricota;Caudoviricetes
k141_1057647_length_11352_cov_40.8130	20.93				Viruses;Duplodnaviria;Heunggongvirae;Uroviricota;Caudoviricetes
k141_1057782_length_13047_cov_133.0000	6.5				Viruses;Duplodnaviria;Heunggongvirae;Uroviricota;Caudoviricetes
k141_1057811_length_49038_cov_108.0035	13.83		Y		Viruses;Duplodnaviria;Heunggongvirae;Uroviricota;Caudoviricetes
k141_1057868_length_14673_cov_160.0604	6.29				Viruses;Duplodnaviria;Heunggongvirae;Uroviricota;Caudoviricetes
k141_1057914_length_11510_cov_11.5555	10.98				Viruses;Duplodnaviria;Heunggongvirae;Uroviricota;Caudoviricetes
k141_1058036_length_22557_cov_43.1137	42.04				Viruses;Duplodnaviria;Heunggongvirae;Uroviricota;Caudoviricetes;Crassvirales
k141_1058083_length_10893_cov_33.4812	6.19				Viruses;Duplodnaviria;Heunggongvirae;Uroviricota;Caudoviricetes
k141_1058166_length_15775_cov_20.4183	8.82				Viruses;Duplodnaviria;Heunggongvirae;Uroviricota;Caudoviricetes
k141_1058209_length_10226_cov_19.7557	15.49				Viruses;Duplodnaviria;Heunggongvirae;Uroviricota;Caudoviricetes;Crassvirales
k141_105842_length_32727_cov_38.5620	38.24				Viruses;Duplodnaviria;Heunggongvirae;Uroviricota;Caudoviricetes;Crassvirales
k141_1058434_length_18741_cov_103.1561	38.11				Viruses;Duplodnaviria;Heunggongvirae;Uroviricota;Caudoviricetes
k141_1058465_length_16816_cov_143.7193	9.05				Viruses;Duplodnaviria;Heunggongvirae;Uroviricota;Caudoviricetes
k141_1058578_length_10128_cov_41.2394	6.07				Unclassified
k141_105859_length_17672_cov_24.4106	9.31				Viruses;Duplodnaviria;Heunggongvirae;Uroviricota;Caudoviricetes
k141_1058663_length_27890_cov_22.6535	21.66				Viruses;Duplodnaviria;Heunggongvirae;Uroviricota;Caudoviricetes
k141_1058730_length_11637_cov_22.4639	27.19				Viruses;Duplodnaviria;Heunggongvirae;Uroviricota;Caudoviricetes
k141_1058771_length_30326_cov_25.9659	89.59		Y		Viruses;Duplodnaviria;Heunggongvirae;Uroviricota;Caudoviricetes
k141_1058995_length_10700_cov_15.6619	NA			Y	Viruses;Duplodnaviria;Heunggongvirae;Uroviricota;Caudoviricetes
k141_1059492_length_19412_cov_64.6515	7.67				Viruses;Duplodnaviria;Heunggongvirae;Uroviricota;Caudoviricetes
k141_1059540_length_36970_cov_30.2775	19.85				Viruses;Duplodnaviria;Heunggongvirae;Uroviricota;Caudoviricetes;Kyanoviridae
k141_1059549_length_10275_cov_18.0941	11.43				Viruses;Duplodnaviria;Heunggongvirae;Uroviricota;Caudoviricetes
k141_105959_length_11380_cov_92.1510	23.65				Viruses;Duplodnaviria;Heunggongvirae;Uroviricota;Caudoviricetes
k141_106006_length_12769_cov_53.8777	9.26				Viruses;Duplodnaviria;Heunggongvirae;Uroviricota;Caudoviricetes
k141_1060302_length_15449_cov_26.3615	5.12				Viruses;Duplodnaviria;Heunggongvirae;Uroviricota;Caudoviricetes
k141_1060309_length_14952_cov_41.6032	25.95				Viruses;Duplodnaviria;Heunggongvirae;Uroviricota;Caudoviricetes
k141_106040_length_17137_cov_51.8042	28.67				Viruses;Duplodnaviria;Heunggongvirae;Uroviricota;Caudoviricetes
k141_1060484_length_15089_cov_24.9465	7.51				Viruses;Duplodnaviria;Heunggongvirae;Uroviricota;Caudoviricetes
k141_1060485_length_14922_cov_8.7160	43.62				Viruses;Duplodnaviria;Heunggongvirae;Uroviricota;Caudoviricetes
k141_1060607_length_13466_cov_40.5696	39.58				Viruses;Duplodnaviria;Heunggongvirae;Uroviricota;Caudoviricetes
k141_106075_length_35345_cov_30.1002	100				Viruses;Duplodnaviria;Heunggongvirae;Uroviricota;Caudoviricetes
k141_1060800_length_29743_cov_27.1259	57.27		Y		Viruses;Duplodnaviria;Heunggongvirae;Uroviricota;Caudoviricetes
k141_1061031_length_15697_cov_256.2780	24.49				Viruses;Duplodnaviria;Heunggongvirae;Uroviricota;Caudoviricetes
k141_1061079_length_10863_cov_42.4495	26.69				Viruses;Duplodnaviria;Heunggongvirae;Uroviricota;Caudoviricetes
k141_1061124_length_19670_cov_45.6603	6.26				Viruses;Duplodnaviria;Heunggongvirae;Uroviricota;Caudoviricetes
k141_1061171_length_14298_cov_78.4228	30.72				Viruses;Duplodnaviria;Heunggongvirae;Uroviricota;Caudoviricetes
k141_1061235_length_11007_cov_47.9714	11.83				Viruses;Duplodnaviria;Heunggongvirae;Uroviricota;Caudoviricetes
k141_106129_length_14507_cov_11.0773	8.29				Viruses;Duplodnaviria;Heunggongvirae;Uroviricota;Caudoviricetes
k141_1061328_length_27662_cov_87.2036	10.39				Viruses;Duplodnaviria;Heunggongvirae;Uroviricota;Caudoviricetes
k141_1061375_length_23226_cov_21.9058	68.16		Y		Viruses;Duplodnaviria;Heunggongvirae;Uroviricota;Caudoviricetes
k141_106148_length_10544_cov_61.0014	19.33				Viruses;Duplodnaviria;Heunggongvirae;Uroviricota;Caudoviricetes
k141_1061580_length_16642_cov_170.9061	45.43				Viruses;Duplodnaviria;Heunggongvirae;Uroviricota;Caudoviricetes
k141_106161_length_17125_cov_21.8171	5.83				Viruses;Duplodnaviria;Heunggongvirae;Uroviricota;Caudoviricetes
k141_1061701_length_13112_cov_57.7367	37.04				Viruses;Duplodnaviria;Heunggongvirae;Uroviricota;Caudoviricetes
k141_1061778_length_33520_cov_187.1483	88.5		Y		Viruses;Duplodnaviria;Heunggongvirae;Uroviricota;Caudoviricetes
k141_1061793_length_12043_cov_7.0000	4.93				Viruses;Duplodnaviria;Heunggongvirae;Uroviricota;Caudoviricetes
k141_1061811_length_11117_cov_23.6802	22.51				Viruses;Duplodnaviria;Heunggongvirae;Uroviricota;Caudoviricetes
k141_1061844_length_14545_cov_15.6180	25.32				Viruses;Duplodnaviria;Heunggongvirae;Uroviricota;Caudoviricetes
k141_106201_length_11726_cov_40.3211	8.29				Viruses;Duplodnaviria;Heunggongvirae;Uroviricota;Caudoviricetes
k141_10622_length_11291_cov_9.8723	26.92				Viruses;Duplodnaviria;Heunggongvirae;Uroviricota;Caudoviricetes;Autographiviridae
k141_1062274_length_10320_cov_20.0000	5.39				Viruses;Duplodnaviria;Heunggongvirae;Uroviricota;Caudoviricetes
k141_1062439_length_15246_cov_16.4348	24.2				Viruses;Duplodnaviria;Heunggongvirae;Uroviricota;Caudoviricetes
k141_1062449_length_41052_cov_38.7810	34.65				Viruses;Duplodnaviria;Heunggongvirae;Uroviricota;Caudoviricetes;Crassvirales
k141_1062623_length_21014_cov_22.5765	51.92		Y		Viruses;Duplodnaviria;Heunggongvirae;Uroviricota;Caudoviricetes;Autographiviridae
k141_106264_length_10945_cov_61.4770	11.81				Viruses;Duplodnaviria;Heunggongvirae;Uroviricota;Caudoviricetes
k141_1062803_length_13387_cov_13.0000	22.8				Viruses;Duplodnaviria;Heunggongvirae;Uroviricota;Caudoviricetes
k141_1062855_length_12341_cov_59.6125	30.57				Viruses;Duplodnaviria;Heunggongvirae;Uroviricota;Caudoviricetes
k141_1062868_length_85161_cov_30.9993_fragment_1	93.11		Y		Viruses;Duplodnaviria;Heunggongvirae;Uroviricota;Caudoviricetes
k141_1062953_length_14293_cov_38.4283	42.39				Viruses;Duplodnaviria;Heunggongvirae;Uroviricota;Caudoviricetes
k141_1063001_length_13626_cov_18.0335	62.05				Viruses;Duplodnaviria;Heunggongvirae;Uroviricota;Caudoviricetes
k141_1063161_length_15710_cov_46.3910	8.73				Viruses;Duplodnaviria;Heunggongvirae;Uroviricota;Caudoviricetes
k141_1063322_length_13989_cov_12.0000	11.58				Viruses;Duplodnaviria;Heunggongvirae;Uroviricota;Caudoviricetes
k141_1063469_length_12702_cov_33.0000	22.43				Viruses;Duplodnaviria;Heunggongvirae;Uroviricota;Caudoviricetes
k141_1063598_length_14301_cov_12.0000	22.99				Viruses;Duplodnaviria;Heunggongvirae;Uroviricota;Caudoviricetes
k141_1063759_length_10773_cov_22.8979	18.43				Viruses;Duplodnaviria;Heunggongvirae;Uroviricota;Caudoviricetes
k141_106376_length_26957_cov_99.7117	14.49				Viruses;Duplodnaviria;Heunggongvirae;Uroviricota;Caudoviricetes
k141_1063779_length_11913_cov_160.6438	13.08				Viruses;Duplodnaviria;Heunggongvirae;Uroviricota;Caudoviricetes
k141_1063883_length_13593_cov_140.2661	37.05				Viruses;Duplodnaviria;Heunggongvirae;Uroviricota;Caudoviricetes
k141_1064057_length_15028_cov_16.5453	9.83				Viruses;Duplodnaviria;Heunggongvirae;Uroviricota;Caudoviricetes
k141_1064479_length_41980_cov_43.6314	86.78				Viruses;Duplodnaviria;Heunggongvirae;Uroviricota;Caudoviricetes
k141_1064482_length_15978_cov_61.7774	7.13				Viruses;Duplodnaviria;Heunggongvirae;Uroviricota;Caudoviricetes
k141_1064626_length_13406_cov_10.0000	33.4				Viruses;Duplodnaviria;Heunggongvirae;Uroviricota;Caudoviricetes;Autographiviridae
k141_1064781_length_10809_cov_58.0702	17.24				Viruses;Duplodnaviria;Heunggongvirae;Uroviricota;Caudoviricetes
k141_1064868_length_18238_cov_115.0505_1	NA	Y		Y	Viruses;Duplodnaviria;Heunggongvirae;Uroviricota;Caudoviricetes;Thumleimavirales;Hafunaviridae
k141_1064979_length_21170_cov_101.0888	9.6				Viruses;Duplodnaviria;Heunggongvirae;Uroviricota;Caudoviricetes
k141_1065078_length_17502_cov_14.4525	9.62				Viruses;Duplodnaviria;Heunggongvirae;Uroviricota;Caudoviricetes
k141_106513_length_10443_cov_219.1682	42.98				Viruses;Varidnaviria;Bamfordvirae;Preplasmiviricota;Maveriviricetes;Priklausovirales;Lavidaviridae
k141_1065186_length_12798_cov_106.7778	36.46				Viruses;Duplodnaviria;Heunggongvirae;Uroviricota;Caudoviricetes
k141_1065274_length_16331_cov_17.2202	38.47		Y		Viruses;Duplodnaviria;Heunggongvirae;Uroviricota;Caudoviricetes
k141_1065320_length_18729_cov_31.7619	57.34		Y	Y	Viruses;Duplodnaviria;Heunggongvirae;Uroviricota;Caudoviricetes
k141_106546_length_15746_cov_18.0000	10.19				Viruses;Duplodnaviria;Heunggongvirae;Uroviricota;Caudoviricetes
k141_1065845_length_22629_cov_37.7783	18.02				Viruses;Duplodnaviria;Heunggongvirae;Uroviricota;Caudoviricetes
k141_1065851_length_11345_cov_101.9599	16.99				Viruses;Duplodnaviria;Heunggongvirae;Uroviricota;Caudoviricetes
k141_1065926_length_11794_cov_39.7462_1	NA	Y			Viruses;Duplodnaviria;Heunggongvirae;Uroviricota;Caudoviricetes
k141_1065956_length_19123_cov_51.2476	11.3				Viruses;Duplodnaviria;Heunggongvirae;Uroviricota;Caudoviricetes
k141_1065976_length_12760_cov_11.8615	34.24				Viruses;Duplodnaviria;Heunggongvirae;Uroviricota;Caudoviricetes
k141_1066280_length_10383_cov_14.0019	5.43				Viruses;Varidnaviria;Bamfordvirae;Nucleocytoviricota;Megaviricetes;Algavirales;Phycodnaviridae
k141_1066457_length_26106_cov_23.0002	22.08				PLV
k141_106650_length_11197_cov_12.7568	3.23				Viruses;Duplodnaviria;Heunggongvirae;Uroviricota;Caudoviricetes
k141_1066734_length_21848_cov_66.9871	46.66				Viruses;Duplodnaviria;Heunggongvirae;Uroviricota;Caudoviricetes;Autographiviridae
k141_1066758_length_17714_cov_21.0108	12.47				Viruses;Duplodnaviria;Heunggongvirae;Uroviricota;Caudoviricetes
k141_1066786_length_21006_cov_81.6449	38.53				Viruses;Duplodnaviria;Heunggongvirae;Uroviricota;Caudoviricetes
k141_1066897_length_40541_cov_50.9840	22.53				Viruses;Duplodnaviria;Heunggongvirae;Uroviricota;Caudoviricetes
k141_1066949_length_14403_cov_126.0041	8.58				Viruses;Duplodnaviria;Heunggongvirae;Uroviricota;Caudoviricetes
k141_1066952_length_24913_cov_32.1536	14.05				Viruses;Duplodnaviria;Heunggongvirae;Uroviricota;Caudoviricetes
k141_1067028_length_13212_cov_42.9788	NA				Viruses;Duplodnaviria;Heunggongvirae;Uroviricota;Caudoviricetes
k141_1067133_length_13270_cov_21.3500	4.52				Viruses;Duplodnaviria;Heunggongvirae;Uroviricota;Caudoviricetes
k141_1067161_length_14480_cov_34.8358	5.38				Viruses;Duplodnaviria;Heunggongvirae;Uroviricota;Caudoviricetes
k141_106743_length_12639_cov_149.2448	8.93				Viruses;Duplodnaviria;Heunggongvirae;Uroviricota;Caudoviricetes
k141_1067495_length_52254_cov_29.2474	92.13		Y		Viruses;Duplodnaviria;Heunggongvirae;Uroviricota;Caudoviricetes
k141_1067502_length_11344_cov_21.2905	27.51				Viruses;Duplodnaviria;Heunggongvirae;Uroviricota;Caudoviricetes;Zobellviridae
k141_1067630_length_13548_cov_150.8849	30.11				Viruses;Duplodnaviria;Heunggongvirae;Uroviricota;Caudoviricetes
k141_106769_length_19320_cov_51.8063	50.24				Viruses;Duplodnaviria;Heunggongvirae;Uroviricota;Caudoviricetes
k141_1067750_length_15758_cov_98.0608	49.28				Viruses;Duplodnaviria;Heunggongvirae;Uroviricota;Caudoviricetes
k141_1067757_length_10787_cov_8.9290	71.37				Viruses;Duplodnaviria;Heunggongvirae;Uroviricota;Caudoviricetes
k141_1067931_length_20679_cov_33.5120	19.59				Viruses;Duplodnaviria;Heunggongvirae;Uroviricota;Caudoviricetes;Crassvirales
k141_1068346_length_16647_cov_103.9198	59.77				Viruses;Duplodnaviria;Heunggongvirae;Uroviricota;Caudoviricetes
k141_1068396_length_17812_cov_2482.0686	31.96				Viruses;Duplodnaviria;Heunggongvirae;Uroviricota;Caudoviricetes
k141_106845_length_20554_cov_66.6003	10.93				Viruses;Duplodnaviria;Heunggongvirae;Uroviricota;Caudoviricetes
k141_1068455_length_12094_cov_30.7428	34.86				Viruses;Duplodnaviria;Heunggongvirae;Uroviricota;Caudoviricetes
k141_1068809_length_17134_cov_15.0000	11.96				Viruses;Duplodnaviria;Heunggongvirae;Uroviricota;Caudoviricetes
k141_1068851_length_51439_cov_27.9538	47.59				Viruses;Duplodnaviria;Heunggongvirae;Uroviricota;Caudoviricetes
k141_1069010_length_12955_cov_90.4884	8.19				Viruses;Duplodnaviria;Heunggongvirae;Uroviricota;Caudoviricetes
k141_1069165_length_33777_cov_31.5806	19.28	Y		Y	Viruses;Duplodnaviria;Heunggongvirae;Uroviricota;Caudoviricetes
k141_1069322_length_11492_cov_25.7230	5.05				Viruses;Duplodnaviria;Heunggongvirae;Uroviricota;Caudoviricetes;Kyanoviridae
k141_1069420_length_10421_cov_13.0000	0.88				Viruses;Duplodnaviria;Heunggongvirae;Uroviricota;Caudoviricetes
k141_1069509_length_22230_cov_12.8880	35.53			Y	Viruses;Duplodnaviria;Heunggongvirae;Uroviricota;Caudoviricetes
k141_1069602_length_40102_cov_69.1144	23.64				Viruses;Duplodnaviria;Heunggongvirae;Uroviricota;Caudoviricetes
k141_1069695_length_10682_cov_104.5343	29.64				Viruses;Duplodnaviria;Heunggongvirae;Uroviricota;Caudoviricetes
k141_1069884_length_16803_cov_62.4311	41.47		Y		Viruses;Duplodnaviria;Heunggongvirae;Uroviricota;Caudoviricetes
k141_106992_length_17118_cov_45.1942	22.65				Viruses;Duplodnaviria;Heunggongvirae;Uroviricota;Caudoviricetes
k141_1070106_length_11307_cov_37.1857	4.49				Viruses;Duplodnaviria;Heunggongvirae;Uroviricota;Caudoviricetes
k141_1070172_length_11386_cov_19.0000	19.34				Viruses;Duplodnaviria;Heunggongvirae;Uroviricota;Caudoviricetes
k141_107020_length_45717_cov_27.0953	24.24				Viruses;Duplodnaviria;Heunggongvirae;Uroviricota;Caudoviricetes;Kyanoviridae
k141_107031_length_51856_cov_23.6528	25.88				Viruses;Duplodnaviria;Heunggongvirae;Uroviricota;Caudoviricetes
k141_1070401_length_11011_cov_26.0681	15.71				Viruses;Duplodnaviria;Heunggongvirae;Uroviricota;Caudoviricetes
k141_1070510_length_23510_cov_43.4836	43.67				Viruses;Duplodnaviria;Heunggongvirae;Uroviricota;Caudoviricetes;Crassvirales
k141_1070568_length_10755_cov_29.7128	19.35				Viruses;Duplodnaviria;Heunggongvirae;Uroviricota;Caudoviricetes
k141_1070761_length_11284_cov_56.2201	5.33				Viruses;Duplodnaviria;Heunggongvirae;Uroviricota;Caudoviricetes
k141_1070784_length_12887_cov_11.9318	3.67				Viruses;Duplodnaviria;Heunggongvirae;Uroviricota;Caudoviricetes
k141_1070986_length_10295_cov_25.0416	14.63				Viruses;Duplodnaviria;Heunggongvirae;Uroviricota;Caudoviricetes
k141_107105_length_24677_cov_51.2725	12.45				Viruses;Duplodnaviria;Heunggongvirae;Uroviricota;Caudoviricetes
k141_1071098_length_11266_cov_29.6662	22.34				Viruses;Duplodnaviria;Heunggongvirae;Uroviricota;Caudoviricetes
k141_1071276_length_14529_cov_18.0000	6.77				Viruses;Duplodnaviria;Heunggongvirae;Uroviricota;Caudoviricetes
k141_1071483_length_11170_cov_23.9564	6.36				Viruses;Duplodnaviria;Heunggongvirae;Uroviricota;Caudoviricetes;Kyanoviridae
k141_1071550_length_16506_cov_105.3950	9.92	Y			Viruses;Duplodnaviria;Heunggongvirae;Uroviricota;Caudoviricetes
k141_1072096_length_11677_cov_11.0000	6.63				Viruses;Duplodnaviria;Heunggongvirae;Uroviricota;Caudoviricetes
k141_107250_length_11653_cov_62.5853	21.84				Viruses;Duplodnaviria;Heunggongvirae;Uroviricota;Caudoviricetes
k141_1072624_length_28075_cov_101.6128	47.14		Y		Viruses;Duplodnaviria;Heunggongvirae;Uroviricota;Caudoviricetes
k141_1072740_length_33828_cov_144.2984	18.93				Viruses;Duplodnaviria;Heunggongvirae;Uroviricota;Caudoviricetes
k141_1072814_length_11142_cov_18.6720	26.69				Viruses;Duplodnaviria;Heunggongvirae;Uroviricota;Caudoviricetes;Autographiviridae
k141_1072829_length_17489_cov_31.9705	40.1		Y	Y	Viruses;Duplodnaviria;Heunggongvirae;Uroviricota;Caudoviricetes
k141_1072941_length_10084_cov_32.8584	18.67				Viruses;Duplodnaviria;Heunggongvirae;Uroviricota;Caudoviricetes
k141_1072989_length_16775_cov_10.8410	27.86				Viruses;Duplodnaviria;Heunggongvirae;Uroviricota;Caudoviricetes
k141_1073038_length_10185_cov_96.8020	16.26				Viruses;Duplodnaviria;Heunggongvirae;Uroviricota;Caudoviricetes
k141_107311_length_10763_cov_20.2390	20.14				Viruses;Duplodnaviria;Heunggongvirae;Uroviricota;Caudoviricetes
k141_1073114_length_23107_cov_26.6238	41.79				Viruses;Duplodnaviria;Heunggongvirae;Uroviricota;Caudoviricetes
k141_1073210_length_10463_cov_11.9957	1.53				Viruses;Varidnaviria;Bamfordvirae;Nucleocytoviricota;Megaviricetes;Imitervirales;Mimiviridae
k141_107327_length_16568_cov_39.3396	9.42				Viruses;Duplodnaviria;Heunggongvirae;Uroviricota;Caudoviricetes;Kyanoviridae
k141_107329_length_15820_cov_12.0000	43.45				Viruses;Duplodnaviria;Heunggongvirae;Uroviricota;Caudoviricetes
k141_1073426_length_20616_cov_231.4402	37.83				Viruses;Duplodnaviria;Heunggongvirae;Uroviricota;Caudoviricetes
k141_1073461_length_10013_cov_85.2595	16.44				Viruses;Duplodnaviria;Heunggongvirae;Uroviricota;Caudoviricetes
k141_1073570_length_14558_cov_98.6359	8				Viruses;Duplodnaviria;Heunggongvirae;Uroviricota;Caudoviricetes
k141_1073573_length_15837_cov_101.9681	5.99				Viruses;Duplodnaviria;Heunggongvirae;Uroviricota;Caudoviricetes
k141_1073589_length_10661_cov_26.0000	33.95				Viruses;Duplodnaviria;Heunggongvirae;Uroviricota;Caudoviricetes
k141_1073733_length_12816_cov_11.0000	7.02				Viruses;Duplodnaviria;Heunggongvirae;Uroviricota;Caudoviricetes
k141_1073915_length_19156_cov_28.1053	16.94				Viruses;Duplodnaviria;Heunggongvirae;Uroviricota;Caudoviricetes;Demerecviridae
k141_107421_length_30774_cov_13.6015	72.59				Viruses;Duplodnaviria;Heunggongvirae;Uroviricota;Caudoviricetes
k141_1074272_length_30259_cov_195.5947	92.87		Y		Viruses;Duplodnaviria;Heunggongvirae;Uroviricota;Caudoviricetes
k141_1074377_length_13135_cov_31.4768	36.99				Viruses;Duplodnaviria;Heunggongvirae;Uroviricota;Caudoviricetes
k141_1074477_length_20387_cov_16.1662	11.33				Viruses;Duplodnaviria;Heunggongvirae;Uroviricota;Caudoviricetes
k141_1074478_length_10349_cov_38.6510	5.63				Viruses;Duplodnaviria;Heunggongvirae;Uroviricota;Caudoviricetes
k141_1074487_length_35978_cov_54.6703	15.89				Viruses;Duplodnaviria;Heunggongvirae;Uroviricota;Caudoviricetes;Kyanoviridae
k141_1074602_length_11360_cov_30.0000	5.91				Viruses;Duplodnaviria;Heunggongvirae;Uroviricota;Caudoviricetes
k141_1074825_length_20383_cov_20.0000	8.99				Viruses;Duplodnaviria;Heunggongvirae;Uroviricota;Caudoviricetes;Kyanoviridae
k141_1074867_length_10536_cov_131.4758	6.4				Viruses;Duplodnaviria;Heunggongvirae;Uroviricota;Caudoviricetes
k141_1074886_length_10064_cov_27.0000	6.42				Viruses;Duplodnaviria;Heunggongvirae;Uroviricota;Caudoviricetes
k141_10749_length_23676_cov_34.7341	10.2				Viruses;Duplodnaviria;Heunggongvirae;Uroviricota;Caudoviricetes
k141_1075038_length_13320_cov_31.6406	41.55				Viruses;Duplodnaviria;Heunggongvirae;Uroviricota;Caudoviricetes
k141_1075102_length_28719_cov_51.0951	15.97				Viruses;Duplodnaviria;Heunggongvirae;Uroviricota;Caudoviricetes
k141_1075347_length_23415_cov_14.0257	7.04				Viruses;Duplodnaviria;Heunggongvirae;Uroviricota;Caudoviricetes
k141_1075482_length_12680_cov_16.0000	2.14				Viruses;Varidnaviria;Bamfordvirae;Nucleocytoviricota;Megaviricetes;Algavirales;Phycodnaviridae
k141_107568_length_10876_cov_31.2033	13.87				Viruses;Duplodnaviria;Heunggongvirae;Uroviricota;Caudoviricetes
k141_1075803_length_15511_cov_23.8777	24.9				Viruses;Duplodnaviria;Heunggongvirae;Uroviricota;Caudoviricetes
k141_1076157_length_12001_cov_47.6196	33.48				Viruses;Duplodnaviria;Heunggongvirae;Uroviricota;Caudoviricetes
k141_1076181_length_12836_cov_60.9296	21.87		Y		Viruses;Duplodnaviria;Heunggongvirae;Uroviricota;Caudoviricetes
k141_1076420_length_21694_cov_59.0947	15.85				Viruses;Duplodnaviria;Heunggongvirae;Uroviricota;Caudoviricetes
k141_1076426_length_12028_cov_21.0000	10.18				Viruses;Duplodnaviria;Heunggongvirae;Uroviricota;Caudoviricetes
k141_1076452_length_26212_cov_12.0000	48.22				Viruses;Duplodnaviria;Heunggongvirae;Uroviricota;Caudoviricetes
k141_107651_length_10053_cov_633.7029	6.23				Viruses;Duplodnaviria;Heunggongvirae;Uroviricota;Caudoviricetes;Ackermannviridae
k141_1076672_length_12396_cov_48.0887	19.35			Y	Viruses;Duplodnaviria;Heunggongvirae;Uroviricota;Caudoviricetes
k141_1076689_length_14525_cov_14.4341	17.48				Viruses;Duplodnaviria;Heunggongvirae;Uroviricota;Caudoviricetes
k141_1076765_length_10761_cov_36.3141	16.7				Viruses;Duplodnaviria;Heunggongvirae;Uroviricota;Caudoviricetes;Crassvirales
k141_1077094_length_21302_cov_16.6589	26.86				Viruses;Duplodnaviria;Heunggongvirae;Uroviricota;Caudoviricetes
k141_1077216_length_18986_cov_19.6192	7.89				Viruses;Duplodnaviria;Heunggongvirae;Uroviricota;Caudoviricetes
k141_1077283_length_10238_cov_21.9719	10.82				Viruses;Duplodnaviria;Heunggongvirae;Uroviricota;Caudoviricetes
k141_10774_length_16053_cov_52.0539	39.69				Viruses;Duplodnaviria;Heunggongvirae;Uroviricota;Caudoviricetes;Autographiviridae
k141_1077427_length_29468_cov_12.7580	15.29				Viruses;Duplodnaviria;Heunggongvirae;Uroviricota;Caudoviricetes;Kyanoviridae
k141_1077501_length_18010_cov_86.8194	30.95				Viruses;Duplodnaviria;Heunggongvirae;Uroviricota;Caudoviricetes
k141_1077650_length_20921_cov_21.4910	11.28				Viruses;Duplodnaviria;Heunggongvirae;Uroviricota;Caudoviricetes;Kyanoviridae
k141_1077940_length_23277_cov_14.5998	45.72				Viruses;Duplodnaviria;Heunggongvirae;Uroviricota;Caudoviricetes
k141_107796_length_16838_cov_35.1980	25.26			Y	Viruses;Duplodnaviria;Heunggongvirae;Uroviricota;Caudoviricetes
k141_1078042_length_12499_cov_13.0000	5.8				Viruses;Duplodnaviria;Heunggongvirae;Uroviricota;Caudoviricetes;Kyanoviridae
k141_1078063_length_14366_cov_20.0214	26.71				Viruses;Duplodnaviria;Heunggongvirae;Uroviricota;Caudoviricetes
k141_1078093_length_19770_cov_36.2662	34.5				Viruses;Duplodnaviria;Heunggongvirae;Uroviricota;Caudoviricetes
k141_107812_length_12562_cov_80.5039	20.58				Viruses;Duplodnaviria;Heunggongvirae;Uroviricota;Caudoviricetes
k141_1078189_length_31854_cov_14.1180	25.46				Viruses;Duplodnaviria;Heunggongvirae;Uroviricota;Caudoviricetes
k141_1078302_length_33679_cov_30.7792_1	NA	Y			Viruses;Duplodnaviria;Heunggongvirae;Uroviricota;Caudoviricetes
k141_1078557_length_10486_cov_24.7259	16.72		Y		Viruses;Duplodnaviria;Heunggongvirae;Uroviricota;Caudoviricetes
k141_1079083_length_16784_cov_18.2175	56.53		Y		Viruses;Duplodnaviria;Heunggongvirae;Uroviricota;Caudoviricetes
k141_1079156_length_18510_cov_62.1868	5.91				Viruses;Duplodnaviria;Heunggongvirae;Uroviricota;Caudoviricetes
k141_1079167_length_24679_cov_26.0000	7.98				Viruses;Duplodnaviria;Heunggongvirae;Uroviricota;Caudoviricetes
k141_1079265_length_13001_cov_16.1876	9.31				Viruses;Duplodnaviria;Heunggongvirae;Uroviricota;Caudoviricetes;Crassvirales
k141_1079392_length_10742_cov_12.9762	5.89				Viruses;Duplodnaviria;Heunggongvirae;Uroviricota;Caudoviricetes;Crassvirales
k141_1079451_length_26920_cov_30.3450	48.49				Viruses;Duplodnaviria;Heunggongvirae;Uroviricota;Caudoviricetes
k141_1079492_length_12778_cov_16.2825	6.67				Unclassified
k141_1079498_length_32689_cov_16.9928	51.28				Viruses;Duplodnaviria;Heunggongvirae;Uroviricota;Caudoviricetes
k141_10796_length_10237_cov_253.8940	5.59				Viruses;Duplodnaviria;Heunggongvirae;Uroviricota;Caudoviricetes
k141_1079655_length_20226_cov_15.5858	5.84				Viruses;Duplodnaviria;Heunggongvirae;Uroviricota;Caudoviricetes
k141_1079788_length_11490_cov_89.6183	6.31				Viruses;Duplodnaviria;Heunggongvirae;Uroviricota;Caudoviricetes
k141_1079920_length_34419_cov_50.5234	9.71				Viruses;Duplodnaviria;Heunggongvirae;Uroviricota;Caudoviricetes
k141_1080326_length_11075_cov_17.9455	21.36				Viruses;Duplodnaviria;Heunggongvirae;Uroviricota;Caudoviricetes
k141_1080656_length_23234_cov_40.4041	57.55				Viruses;Duplodnaviria;Heunggongvirae;Uroviricota;Caudoviricetes
k141_1080706_length_15907_cov_28.9126	8.38				Viruses;Duplodnaviria;Heunggongvirae;Uroviricota;Caudoviricetes
k141_108074_length_22054_cov_62.9414	68.46			Y	Viruses;Duplodnaviria;Heunggongvirae;Uroviricota;Caudoviricetes
k141_1080794_length_12378_cov_34.7860	37.29				Viruses;Duplodnaviria;Heunggongvirae;Uroviricota;Caudoviricetes
k141_1081011_length_15731_cov_19.9578	28.8				Viruses;Duplodnaviria;Heunggongvirae;Uroviricota;Caudoviricetes
k141_108110_length_17711_cov_64.1512	12.29				Viruses;Duplodnaviria;Heunggongvirae;Uroviricota;Caudoviricetes
k141_1081267_length_28173_cov_135.5320	15.99				Viruses;Duplodnaviria;Heunggongvirae;Uroviricota;Caudoviricetes
k141_1081324_length_10336_cov_34.9266	18.55		Y		Viruses;Duplodnaviria;Heunggongvirae;Uroviricota;Caudoviricetes
k141_1081497_length_13611_cov_115.9014	17.7				Viruses;Duplodnaviria;Heunggongvirae;Uroviricota;Caudoviricetes
k141_1081686_length_23969_cov_44.0000	43.87				Viruses;Duplodnaviria;Heunggongvirae;Uroviricota;Caudoviricetes
k141_1081972_length_13222_cov_78.0000	28.81				Viruses;Duplodnaviria;Heunggongvirae;Uroviricota;Caudoviricetes
k141_1082173_length_12162_cov_34.2587	8.6				Viruses;Duplodnaviria;Heunggongvirae;Uroviricota;Caudoviricetes
k141_1082220_length_15052_cov_26.6216	41.38				Viruses;Duplodnaviria;Heunggongvirae;Uroviricota;Caudoviricetes
k141_1082278_length_11035_cov_35.2277	6.14				Viruses;Duplodnaviria;Heunggongvirae;Uroviricota;Caudoviricetes
k141_1082373_length_10629_cov_87.7798	17.64				Viruses;Duplodnaviria;Heunggongvirae;Uroviricota;Caudoviricetes
k141_1082435_length_23130_cov_34.0000	28.4				Viruses;Duplodnaviria;Heunggongvirae;Uroviricota;Caudoviricetes
k141_1082537_length_14027_cov_117.6188	28.33				Viruses;Duplodnaviria;Heunggongvirae;Uroviricota;Caudoviricetes
k141_108267_length_16980_cov_42.4005	10.49				Viruses;Duplodnaviria;Heunggongvirae;Uroviricota;Caudoviricetes
k141_1082788_length_12519_cov_29.4201	6.88				Viruses;Duplodnaviria;Heunggongvirae;Uroviricota;Caudoviricetes
k141_108281_length_12023_cov_12.3063	5.45				Viruses;Duplodnaviria;Heunggongvirae;Uroviricota;Caudoviricetes
k141_1082955_length_11815_cov_26.9991	6.91				Viruses;Duplodnaviria;Heunggongvirae;Uroviricota;Caudoviricetes
k141_1082960_length_16447_cov_8.4071	26.08				Viruses;Duplodnaviria;Heunggongvirae;Uroviricota;Caudoviricetes
k141_1083010_length_10756_cov_47.2144	4.26				Viruses;Duplodnaviria;Heunggongvirae;Uroviricota;Caudoviricetes
k141_1083016_length_11393_cov_21.1909	5.7				Viruses;Duplodnaviria;Heunggongvirae;Uroviricota;Caudoviricetes
k141_1083225_length_26424_cov_95.2168	24.02			Y	Viruses;Duplodnaviria;Heunggongvirae;Uroviricota;Caudoviricetes
k141_1083284_length_11686_cov_9.0000	5.88				Viruses;Varidnaviria;Bamfordvirae;Nucleocytoviricota;Megaviricetes;Algavirales;Phycodnaviridae
k141_108332_length_44146_cov_27.0728	24.36				Viruses;Duplodnaviria;Heunggongvirae;Uroviricota;Caudoviricetes
k141_1083338_length_37890_cov_17.0417	63.7				Viruses;Duplodnaviria;Heunggongvirae;Uroviricota;Caudoviricetes
k141_108346_length_10431_cov_28.0629	15.83				Viruses;Duplodnaviria;Heunggongvirae;Uroviricota;Caudoviricetes
k141_1083781_length_12086_cov_24.1166	3.91				Viruses;Duplodnaviria;Heunggongvirae;Uroviricota;Caudoviricetes
k141_1083790_length_10319_cov_13.5010	1.48				Viruses;Duplodnaviria;Heunggongvirae;Uroviricota;Caudoviricetes
k141_1084062_length_24283_cov_21.5826	100		Y		Viruses;Varidnaviria;Bamfordvirae;Nucleocytoviricota;Megaviricetes;Algavirales;Phycodnaviridae
k141_1084115_length_14016_cov_15.8355	14.72				Viruses;Duplodnaviria;Heunggongvirae;Uroviricota;Caudoviricetes
k141_108414_length_26183_cov_33.3734	70.92				Viruses;Duplodnaviria;Heunggongvirae;Uroviricota;Caudoviricetes
k141_1084143_length_15722_cov_12.1933	44.06				Viruses;Duplodnaviria;Heunggongvirae;Uroviricota;Caudoviricetes
k141_1084232_length_39334_cov_49.3553	55.71		Y	Y	Viruses;Duplodnaviria;Heunggongvirae;Uroviricota;Caudoviricetes
k141_1084295_length_12267_cov_21.0000	20.91				Viruses;Duplodnaviria;Heunggongvirae;Uroviricota;Caudoviricetes
k141_1084314_length_10270_cov_42.6233	19.37				Viruses;Duplodnaviria;Heunggongvirae;Uroviricota;Caudoviricetes
k141_1084421_length_11063_cov_109.7331	5.66				Viruses;Duplodnaviria;Heunggongvirae;Uroviricota;Caudoviricetes;Kyanoviridae
k141_1084436_length_16177_cov_62.2684	9.7				Viruses;Duplodnaviria;Heunggongvirae;Uroviricota;Caudoviricetes
k141_1084481_length_11900_cov_48.0674	8.8				Viruses;Duplodnaviria;Heunggongvirae;Uroviricota;Caudoviricetes
k141_1084878_length_13561_cov_255.0244	25.92				Viruses;Duplodnaviria;Heunggongvirae;Uroviricota;Caudoviricetes
k141_1085271_length_13909_cov_48.7517	34.28				Viruses;Duplodnaviria;Heunggongvirae;Uroviricota;Caudoviricetes;Zobellviridae
k141_1085309_length_18519_cov_400.2372	9.78				Viruses;Duplodnaviria;Heunggongvirae;Uroviricota;Caudoviricetes;Kyanoviridae
k141_108535_length_38308_cov_15.9773	100			Y	Viruses;Duplodnaviria;Heunggongvirae;Uroviricota;Caudoviricetes
k141_1085402_length_28660_cov_35.4246	18.4				Viruses;Duplodnaviria;Heunggongvirae;Uroviricota;Caudoviricetes
k141_108546_length_10771_cov_67.8973	4.59				Viruses;Duplodnaviria;Heunggongvirae;Uroviricota;Caudoviricetes
k141_1085480_length_11266_cov_61.9601	7.96				Viruses;Duplodnaviria;Heunggongvirae;Uroviricota;Caudoviricetes
k141_1085584_length_12844_cov_27.6434	5.08				Viruses;Duplodnaviria;Heunggongvirae;Uroviricota;Caudoviricetes
k141_1085727_length_17969_cov_47.8599_1	NA	Y			Viruses;Duplodnaviria;Heunggongvirae;Uroviricota;Caudoviricetes
k141_1085774_length_11760_cov_31.3816	22.89				Viruses;Duplodnaviria;Heunggongvirae;Uroviricota;Caudoviricetes
k141_1085797_length_24595_cov_28.7914	63.81				Viruses;Duplodnaviria;Heunggongvirae;Uroviricota;Caudoviricetes
k141_1085819_length_11210_cov_22.5578	19.45				Viruses;Duplodnaviria;Heunggongvirae;Uroviricota;Caudoviricetes
k141_1085824_length_17127_cov_35.8929	10				Viruses;Duplodnaviria;Heunggongvirae;Uroviricota;Caudoviricetes
k141_1085980_length_30114_cov_43.2227	62.99				Viruses;Duplodnaviria;Heunggongvirae;Uroviricota;Caudoviricetes
k141_1086046_length_30583_cov_51.1991	21.9				Viruses;Duplodnaviria;Heunggongvirae;Uroviricota;Caudoviricetes
k141_1086172_length_27245_cov_15.9878	6.35				Viruses;Varidnaviria;Bamfordvirae;Nucleocytoviricota;Megaviricetes
k141_1086282_length_20879_cov_27.3117	60.09		Y		Viruses;Duplodnaviria;Heunggongvirae;Uroviricota;Caudoviricetes
k141_1086299_length_14808_cov_23.0226	7.28				Viruses;Duplodnaviria;Heunggongvirae;Uroviricota;Caudoviricetes
k141_1086366_length_11800_cov_32.1282	29.01		Y		Viruses;Duplodnaviria;Heunggongvirae;Uroviricota;Caudoviricetes
k141_1086510_length_16036_cov_91.9586	10.04				Viruses;Duplodnaviria;Heunggongvirae;Uroviricota;Caudoviricetes
k141_1086647_length_14123_cov_29.4112	8.16				Viruses;Duplodnaviria;Heunggongvirae;Uroviricota;Caudoviricetes
k141_1086685_length_32823_cov_21.5207	90.27				Viruses;Duplodnaviria;Heunggongvirae;Uroviricota;Caudoviricetes
k141_1087004_length_21323_cov_122.7984	37.71		Y		Viruses;Duplodnaviria;Heunggongvirae;Uroviricota;Caudoviricetes
k141_108701_length_15805_cov_22.8272	4.74				Viruses;Duplodnaviria;Heunggongvirae;Uroviricota;Caudoviricetes
k141_1087075_length_15117_cov_93.4229	20.47		Y		Viruses;Duplodnaviria;Heunggongvirae;Uroviricota;Caudoviricetes
k141_1087112_length_19356_cov_44.9449	8.75				Viruses;Duplodnaviria;Heunggongvirae;Uroviricota;Caudoviricetes
k141_1087244_length_22885_cov_193.9421	13.53				Viruses;Duplodnaviria;Heunggongvirae;Uroviricota;Caudoviricetes
k141_1087251_length_13461_cov_34.6852	35.29				Viruses;Duplodnaviria;Heunggongvirae;Uroviricota;Caudoviricetes
k141_1087319_length_36863_cov_96.9124	61				Viruses;Duplodnaviria;Heunggongvirae;Uroviricota;Caudoviricetes;Crassvirales
k141_1087434_length_16026_cov_48.9991	19.39		Y		Viruses;Duplodnaviria;Heunggongvirae;Uroviricota;Caudoviricetes;Crassvirales
k141_1087609_length_13144_cov_63.1716	20.53				Viruses;Duplodnaviria;Heunggongvirae;Uroviricota;Caudoviricetes;Crassvirales
k141_108761_length_11583_cov_101.7302	6.45				Viruses;Duplodnaviria;Heunggongvirae;Uroviricota;Caudoviricetes
k141_1087621_length_10791_cov_21.0000	15.46				Viruses;Duplodnaviria;Heunggongvirae;Uroviricota;Caudoviricetes
k141_1087716_length_14599_cov_29.3359	22.62			Y	Viruses;Duplodnaviria;Heunggongvirae;Uroviricota;Caudoviricetes
k141_1087744_length_11348_cov_14.0061	26.34				Viruses;Duplodnaviria;Heunggongvirae;Uroviricota;Caudoviricetes;Zobellviridae
k141_108787_length_25640_cov_173.6495	26.97			Y	Viruses;Duplodnaviria;Heunggongvirae;Uroviricota;Caudoviricetes
k141_1087901_length_10880_cov_65.5072	6.07				Viruses;Duplodnaviria;Heunggongvirae;Uroviricota;Caudoviricetes
k141_108803_length_10465_cov_33.1982	16.72				Viruses;Duplodnaviria;Heunggongvirae;Uroviricota;Caudoviricetes
k141_108817_length_23885_cov_51.7707	39.73				Viruses;Duplodnaviria;Heunggongvirae;Uroviricota;Caudoviricetes
k141_1088405_length_11436_cov_16.3928	13.32				Viruses;Duplodnaviria;Heunggongvirae;Uroviricota;Caudoviricetes
k141_1088512_length_64713_cov_69.5153	17.69				Viruses;Duplodnaviria;Heunggongvirae;Uroviricota;Caudoviricetes
k141_1088519_length_13074_cov_42.7008	10.59			Y	Viruses;Duplodnaviria;Heunggongvirae;Uroviricota;Caudoviricetes
k141_1088563_length_10499_cov_46.6580	18.45				Viruses;Duplodnaviria;Heunggongvirae;Uroviricota;Caudoviricetes
k141_1088693_length_22389_cov_37.8067	12.47				Viruses;Duplodnaviria;Heunggongvirae;Uroviricota;Caudoviricetes
k141_108878_length_18119_cov_19.0000	34.35		Y		Viruses;Duplodnaviria;Heunggongvirae;Uroviricota;Caudoviricetes
k141_1088818_length_10813_cov_62.5811_1	NA	Y			Viruses;Duplodnaviria;Heunggongvirae;Uroviricota;Caudoviricetes
k141_1089014_length_13026_cov_16.4259	23.25				Viruses;Duplodnaviria;Heunggongvirae;Uroviricota;Caudoviricetes
k141_1089060_length_12864_cov_662.5070	3.64			Y	Viruses;Duplodnaviria;Heunggongvirae;Uroviricota;Caudoviricetes
k141_108914_length_11659_cov_14.9720	30.38				Viruses;Duplodnaviria;Heunggongvirae;Uroviricota;Caudoviricetes
k141_1089216_length_10143_cov_10.0000	5.47				Viruses;Duplodnaviria;Heunggongvirae;Uroviricota;Caudoviricetes
k141_1089239_length_12270_cov_130.2644_1	NA	Y			Viruses;Duplodnaviria;Heunggongvirae;Uroviricota;Caudoviricetes;Kyanoviridae
k141_1089297_length_29082_cov_8.4467	39.69				Viruses;Duplodnaviria;Heunggongvirae;Uroviricota;Caudoviricetes
k141_1089347_length_17628_cov_15.0000	9.71				Viruses;Duplodnaviria;Heunggongvirae;Uroviricota;Caudoviricetes
k141_1089508_length_16732_cov_50.1846	9.33				Viruses;Duplodnaviria;Heunggongvirae;Uroviricota;Caudoviricetes
k141_1089523_length_26114_cov_52.0392	23.58			Y	Viruses;Duplodnaviria;Heunggongvirae;Uroviricota;Caudoviricetes
k141_1089582_length_19161_cov_25.9460	8.9				Viruses;Duplodnaviria;Heunggongvirae;Uroviricota;Caudoviricetes;Kyanoviridae
k141_1089633_length_11274_cov_122.2173	6.17				Viruses;Duplodnaviria;Heunggongvirae;Uroviricota;Caudoviricetes;Kyanoviridae
k141_1089645_length_33520_cov_17.0000	19.97				Viruses;Duplodnaviria;Heunggongvirae;Uroviricota;Caudoviricetes
k141_108973_length_14948_cov_47.3431	7.62				Viruses;Duplodnaviria;Heunggongvirae;Uroviricota;Caudoviricetes
k141_108978_length_12668_cov_11.0096	5.79				Viruses;Duplodnaviria;Heunggongvirae;Uroviricota;Caudoviricetes;Straboviridae
k141_1089837_length_10720_cov_31.7036	4.1				Viruses;Duplodnaviria;Heunggongvirae;Uroviricota;Caudoviricetes;Kyanoviridae
k141_1089934_length_14268_cov_159.5351	21.64				Viruses;Duplodnaviria;Heunggongvirae;Uroviricota;Caudoviricetes
k141_1089969_length_13936_cov_43.2120	47.66				Viruses;Duplodnaviria;Heunggongvirae;Uroviricota;Caudoviricetes
k141_1090017_length_13318_cov_20.9545	20.76				Viruses;Duplodnaviria;Heunggongvirae;Uroviricota;Caudoviricetes;Crassvirales
k141_1090061_length_15969_cov_47.4083	8.8				Viruses;Duplodnaviria;Heunggongvirae;Uroviricota;Caudoviricetes
k141_1090275_length_16023_cov_12.0023	16.96				Viruses;Duplodnaviria;Heunggongvirae;Uroviricota;Caudoviricetes
k141_109031_length_10400_cov_45.8412	23.1				Viruses;Duplodnaviria;Heunggongvirae;Uroviricota;Caudoviricetes;Autographiviridae
k141_1090547_length_12518_cov_14.0000	6.17				Viruses;Duplodnaviria;Heunggongvirae;Uroviricota;Caudoviricetes
k141_1090595_length_27971_cov_63.7236	13.39				Viruses;Duplodnaviria;Heunggongvirae;Uroviricota;Caudoviricetes
k141_1090643_length_10026_cov_20.6075	14.5				Viruses;Duplodnaviria;Heunggongvirae;Uroviricota;Caudoviricetes
k141_1090742_length_10179_cov_11.0000	21.24				Viruses;Duplodnaviria;Heunggongvirae;Uroviricota;Caudoviricetes;Zobellviridae
k141_1090752_length_50443_cov_36.6129	13.5				Viruses;Duplodnaviria;Heunggongvirae;Uroviricota;Caudoviricetes
k141_1090981_length_12900_cov_20.8510	27.84				Viruses;Duplodnaviria;Heunggongvirae;Uroviricota;Caudoviricetes
k141_1091063_length_11996_cov_34.0191_1	NA	Y			Viruses;Duplodnaviria;Heunggongvirae;Uroviricota;Caudoviricetes
k141_1091109_length_39060_cov_31.7256	99.12		Y		Viruses;Duplodnaviria;Heunggongvirae;Uroviricota;Caudoviricetes
k141_109114_length_10652_cov_40.1452	10.89				Viruses;Duplodnaviria;Heunggongvirae;Uroviricota;Caudoviricetes
k141_1091305_length_10692_cov_21.3901	NA		Y		Viruses;Duplodnaviria;Heunggongvirae;Uroviricota;Caudoviricetes
k141_1091381_length_28234_cov_52.0170	45.25				Viruses;Duplodnaviria;Heunggongvirae;Uroviricota;Caudoviricetes
k141_1091503_length_11879_cov_393.8688	33.85				Viruses;Duplodnaviria;Heunggongvirae;Uroviricota;Caudoviricetes
k141_1091546_length_12319_cov_95.1829	7.3				Viruses;Duplodnaviria;Heunggongvirae;Uroviricota;Caudoviricetes
k141_1091683_length_22224_cov_39.9519	41.61				Viruses;Duplodnaviria;Heunggongvirae;Uroviricota;Caudoviricetes
k141_1091818_length_13282_cov_90.7710	24.58		Y		Viruses;Duplodnaviria;Heunggongvirae;Uroviricota;Caudoviricetes
k141_1091832_length_10922_cov_51.8099	2.97				Viruses;Duplodnaviria;Heunggongvirae;Uroviricota;Caudoviricetes
k141_1091979_length_11905_cov_246.3621	7.31				Viruses;Duplodnaviria;Heunggongvirae;Uroviricota;Caudoviricetes
k141_1091989_length_12080_cov_18.9749	5.9				Viruses;Duplodnaviria;Heunggongvirae;Uroviricota;Caudoviricetes
k141_1092032_length_27481_cov_86.9837	51.87				Viruses;Duplodnaviria;Heunggongvirae;Uroviricota;Caudoviricetes
k141_1092046_length_10780_cov_21.6904	NA				Viruses;Duplodnaviria;Heunggongvirae;Uroviricota;Caudoviricetes
k141_1092124_length_14033_cov_21.0000	45.05				Viruses;Duplodnaviria;Heunggongvirae;Uroviricota;Caudoviricetes
k141_109238_length_12361_cov_19.2881	10.75				Viruses;Duplodnaviria;Heunggongvirae;Uroviricota;Caudoviricetes
k141_1092659_length_10399_cov_27.0000	4.94				Viruses;Duplodnaviria;Heunggongvirae;Uroviricota;Caudoviricetes
k141_1092741_length_11839_cov_29.2769	3.29				Viruses;Varidnaviria;Bamfordvirae;Nucleocytoviricota
k141_1093115_length_21241_cov_20.0000	12.28				Viruses;Duplodnaviria;Heunggongvirae;Uroviricota;Caudoviricetes
k141_1093419_length_38565_cov_49.0883	45.16				Viruses;Duplodnaviria;Heunggongvirae;Uroviricota;Caudoviricetes;Crassvirales
k141_1093426_length_16384_cov_104.5473	26.07				Viruses;Duplodnaviria;Heunggongvirae;Uroviricota;Caudoviricetes
k141_1093512_length_30353_cov_26.4722	15.15				Viruses;Duplodnaviria;Heunggongvirae;Uroviricota;Caudoviricetes
k141_1093556_length_17667_cov_21.9738	40.84				Viruses;Duplodnaviria;Heunggongvirae;Uroviricota;Caudoviricetes
k141_1093670_length_20226_cov_40.9984	10.04				Viruses;Duplodnaviria;Heunggongvirae;Uroviricota;Caudoviricetes
k141_1093935_length_14912_cov_19.9981	4.15				Viruses;Duplodnaviria;Heunggongvirae;Uroviricota;Caudoviricetes
k141_1094262_length_11442_cov_87.6308	20.8				Viruses;Duplodnaviria;Heunggongvirae;Uroviricota;Caudoviricetes
k141_1094289_length_11089_cov_19.5963	9.86				Viruses;Duplodnaviria;Heunggongvirae;Uroviricota;Caudoviricetes
k141_1094533_length_14659_cov_22.7667	15.9				Viruses;Duplodnaviria;Heunggongvirae;Uroviricota;Caudoviricetes
k141_1094579_length_15257_cov_13.0275	31.24				Viruses;Duplodnaviria;Heunggongvirae;Uroviricota;Caudoviricetes
k141_1094591_length_34107_cov_133.7973_fragment_1	9.23				Viruses;Duplodnaviria;Heunggongvirae;Uroviricota;Caudoviricetes
k141_1094691_length_28613_cov_19.3429	64.74				Viruses;Duplodnaviria;Heunggongvirae;Uroviricota;Caudoviricetes;Autographiviridae
k141_1094744_length_26631_cov_50.1250	44.96				Viruses;Duplodnaviria;Heunggongvirae;Uroviricota;Caudoviricetes
k141_1094815_length_17658_cov_44.0758	46.1				Viruses;Duplodnaviria;Heunggongvirae;Uroviricota;Caudoviricetes
k141_109501_length_21707_cov_19.2879	12.89				Viruses;Duplodnaviria;Heunggongvirae;Uroviricota;Caudoviricetes
k141_1095035_length_11244_cov_45.0000	5.24				Viruses;Duplodnaviria;Heunggongvirae;Uroviricota;Caudoviricetes
k141_109514_length_10931_cov_153.5814	20.54				Viruses;Duplodnaviria;Heunggongvirae;Uroviricota;Caudoviricetes
k141_109518_length_17280_cov_28.4498	9.47				Viruses;Duplodnaviria;Heunggongvirae;Uroviricota;Caudoviricetes
k141_1095192_length_23628_cov_22.0000	6.49				Viruses;Duplodnaviria;Heunggongvirae;Uroviricota;Caudoviricetes
k141_1095294_length_39711_cov_43.0000	100				Viruses;Duplodnaviria;Heunggongvirae;Uroviricota;Caudoviricetes
k141_1095450_length_11565_cov_37.5014	30.12		Y		Viruses;Duplodnaviria;Heunggongvirae;Uroviricota;Caudoviricetes
k141_1095489_length_10059_cov_17.3390	NA				Unclassified
k141_1095607_length_29742_cov_22.0385	33.89				Viruses;Duplodnaviria;Heunggongvirae;Uroviricota;Caudoviricetes
k141_1095616_length_13598_cov_28.2593	22.11				Viruses;Duplodnaviria;Heunggongvirae;Uroviricota;Caudoviricetes
k141_109590_length_10604_cov_13.1744	23.4		Y		Viruses;Duplodnaviria;Heunggongvirae;Uroviricota;Caudoviricetes
k141_1095949_length_10138_cov_45.5867	26.85		Y		Viruses;Duplodnaviria;Heunggongvirae;Uroviricota;Caudoviricetes
k141_1096054_length_18581_cov_130.9842	29.87				Viruses;Duplodnaviria;Heunggongvirae;Uroviricota;Caudoviricetes
k141_1096109_length_11105_cov_23.1039	7.19				Viruses;Duplodnaviria;Heunggongvirae;Uroviricota;Caudoviricetes
k141_1096305_length_15547_cov_12.0000	30.76				Viruses;Duplodnaviria;Heunggongvirae;Uroviricota;Caudoviricetes
k141_1096460_length_24679_cov_37.0000	74.31				Viruses;Duplodnaviria;Heunggongvirae;Uroviricota;Caudoviricetes
k141_1096475_length_20949_cov_46.7364	46.03				Viruses;Duplodnaviria;Heunggongvirae;Uroviricota;Caudoviricetes;Autographiviridae
k141_1096538_length_10008_cov_179.0000	6.2				Viruses;Duplodnaviria;Heunggongvirae;Uroviricota;Caudoviricetes
k141_1096657_length_13730_cov_17.4322	4.68				Viruses;Duplodnaviria;Heunggongvirae;Uroviricota;Caudoviricetes
k141_1096865_length_15274_cov_76.8228	15.67				Viruses;Duplodnaviria;Heunggongvirae;Uroviricota;Caudoviricetes
k141_1096882_length_10081_cov_15.4209	3.92				Viruses;Duplodnaviria;Heunggongvirae;Uroviricota;Caudoviricetes;Kyanoviridae
k141_1097030_length_10616_cov_12.0000	24.19				Viruses;Duplodnaviria;Heunggongvirae;Uroviricota;Caudoviricetes
k141_1097032_length_28122_cov_251.3289	7.94				Viruses;Duplodnaviria;Heunggongvirae;Uroviricota;Caudoviricetes
k141_1097131_length_14822_cov_22.9670	6.96				Viruses;Duplodnaviria;Heunggongvirae;Uroviricota;Caudoviricetes
k141_1097175_length_159881_cov_40.5210_fragment_1	44.16	Y			Viruses;Duplodnaviria;Heunggongvirae;Uroviricota;Caudoviricetes
k141_1097243_length_27838_cov_69.8490	14.48				Viruses;Duplodnaviria;Heunggongvirae;Uroviricota;Caudoviricetes;Kyanoviridae
k141_1097365_length_38990_cov_19.6991	15.41				Viruses;Duplodnaviria;Heunggongvirae;Uroviricota;Caudoviricetes
k141_1097404_length_22570_cov_34.6085	56.71				Viruses;Duplodnaviria;Heunggongvirae;Uroviricota;Caudoviricetes
k141_1097413_length_15941_cov_12.0000	57.26				Viruses;Duplodnaviria;Heunggongvirae;Uroviricota;Caudoviricetes
k141_1097568_length_31472_cov_192.6460_1	NA	Y			Viruses;Duplodnaviria;Heunggongvirae;Uroviricota;Caudoviricetes
k141_1097724_length_13839_cov_61.8484	7.31				Viruses;Duplodnaviria;Heunggongvirae;Uroviricota;Caudoviricetes
k141_1098143_length_22875_cov_19.1263	23.48				Viruses;Duplodnaviria;Heunggongvirae;Uroviricota;Caudoviricetes
k141_109838_length_30809_cov_90.3774	16.11				Viruses;Varidnaviria;Bamfordvirae;Nucleocytoviricota;Megaviricetes;Algavirales;Phycodnaviridae
k141_1098439_length_27012_cov_17.5712	25.78				Viruses;Duplodnaviria;Heunggongvirae;Uroviricota;Caudoviricetes;Crassvirales
k141_109852_length_10601_cov_86.8316	4.78				Viruses;Duplodnaviria;Heunggongvirae;Uroviricota;Caudoviricetes
k141_1098800_length_13145_cov_191.8104	21.37				Viruses;Duplodnaviria;Heunggongvirae;Uroviricota;Caudoviricetes
k141_1098923_length_10719_cov_12.0000	9.83				Viruses;Duplodnaviria;Heunggongvirae;Uroviricota;Caudoviricetes
k141_109916_length_14734_cov_44.5843	35.31		Y		Viruses;Duplodnaviria;Heunggongvirae;Uroviricota;Caudoviricetes;Autographiviridae
k141_1099332_length_19483_cov_25.1050	58.03				Viruses;Duplodnaviria;Heunggongvirae;Uroviricota;Caudoviricetes
k141_1099440_length_19891_cov_16.9520	13.58				Viruses;Duplodnaviria;Heunggongvirae;Uroviricota;Caudoviricetes
k141_1099544_length_12687_cov_57.0584	6.98				Viruses;Duplodnaviria;Heunggongvirae;Uroviricota;Caudoviricetes
k141_1099649_length_18016_cov_10.0000	46.54				Viruses;Duplodnaviria;Heunggongvirae;Uroviricota;Caudoviricetes
k141_1099753_length_12691_cov_29.7014	24.73				Viruses;Duplodnaviria;Heunggongvirae;Uroviricota;Caudoviricetes;Zobellviridae
k141_1099766_length_13979_cov_29.0000	7.59				Viruses;Duplodnaviria;Heunggongvirae;Uroviricota;Caudoviricetes
k141_1099819_length_19427_cov_29.0646	33.43				Viruses;Duplodnaviria;Heunggongvirae;Uroviricota;Caudoviricetes
k141_1099826_length_258872_cov_57.3004_fragment_2	20.63				Viruses;Varidnaviria;Bamfordvirae;Nucleocytoviricota;Megaviricetes
k141_109995_length_10161_cov_16.3897	16.75				Viruses;Duplodnaviria;Heunggongvirae;Uroviricota;Caudoviricetes
k141_1100028_length_10775_cov_271.7433	31.54				Viruses;Duplodnaviria;Heunggongvirae;Uroviricota;Caudoviricetes
k141_1100285_length_16450_cov_19.0000	28.09				Viruses;Duplodnaviria;Heunggongvirae;Uroviricota;Caudoviricetes;Crassvirales
k141_1100433_length_21489_cov_74.9869	20.71				Viruses;Duplodnaviria;Heunggongvirae;Uroviricota;Caudoviricetes;Demerecviridae
k141_1100629_length_19099_cov_20.9557	18.45			Y	Viruses;Duplodnaviria;Heunggongvirae;Uroviricota;Caudoviricetes
k141_110072_length_13572_cov_36.8896	7.6				Viruses;Duplodnaviria;Heunggongvirae;Uroviricota;Caudoviricetes
k141_1100820_length_10711_cov_30.6563	20.86				Viruses;Duplodnaviria;Heunggongvirae;Uroviricota;Caudoviricetes;Crassvirales
k141_110084_length_19819_cov_28.5206	31.08				Viruses;Duplodnaviria;Heunggongvirae;Uroviricota;Caudoviricetes;Crassvirales
k141_110089_length_14857_cov_64.3042	30.38				Viruses;Duplodnaviria;Heunggongvirae;Uroviricota;Caudoviricetes
k141_1101336_length_12775_cov_30.2115	4.24				Viruses;Duplodnaviria;Heunggongvirae;Uroviricota;Caudoviricetes
k141_1101387_length_14259_cov_24.9914	5.79				Viruses;Duplodnaviria;Heunggongvirae;Uroviricota;Caudoviricetes
k141_1101431_length_24468_cov_12.0000	43.14		Y		Viruses;Duplodnaviria;Heunggongvirae;Uroviricota;Caudoviricetes
k141_1101474_length_10870_cov_11.1271	2.94				Viruses;Duplodnaviria;Heunggongvirae;Uroviricota;Caudoviricetes
k141_1101496_length_19183_cov_50.5696	11.24				Viruses;Duplodnaviria;Heunggongvirae;Uroviricota;Caudoviricetes
k141_1101558_length_37373_cov_13.0141	88.21				Viruses;Duplodnaviria;Heunggongvirae;Uroviricota;Caudoviricetes
k141_1101673_length_10125_cov_37.5980	16.18				Viruses;Duplodnaviria;Heunggongvirae;Uroviricota;Caudoviricetes
k141_1101820_length_21629_cov_31.2300	68.31			Y	Viruses;Duplodnaviria;Heunggongvirae;Uroviricota;Caudoviricetes
k141_1101858_length_15248_cov_19.0178	36.16				Viruses;Duplodnaviria;Heunggongvirae;Uroviricota;Caudoviricetes
k141_11020_length_40495_cov_62.0000	27.37				Viruses;Duplodnaviria;Heunggongvirae;Uroviricota;Caudoviricetes
k141_1102020_length_11371_cov_11.0000	18.83				Viruses;Duplodnaviria;Heunggongvirae;Uroviricota;Caudoviricetes
k141_1102235_length_14130_cov_24.5855	NA				Viruses;Duplodnaviria;Heunggongvirae;Uroviricota;Caudoviricetes
k141_110227_length_14115_cov_29.5565	42.01				Viruses;Duplodnaviria;Heunggongvirae;Uroviricota;Caudoviricetes
k141_1102685_length_13146_cov_349.0000	39.41				Viruses;Duplodnaviria;Heunggongvirae;Uroviricota;Caudoviricetes
k141_1102745_length_47091_cov_36.0472	14.79				Viruses;Duplodnaviria;Heunggongvirae;Uroviricota;Caudoviricetes
k141_1102931_length_37142_cov_36.5756	34.48			Y	Viruses;Duplodnaviria;Heunggongvirae;Uroviricota;Caudoviricetes
k141_1102947_length_10970_cov_22.0000	6.23				Viruses;Duplodnaviria;Heunggongvirae;Uroviricota;Caudoviricetes
k141_1103003_length_11377_cov_18.9764	4.85				Viruses;Duplodnaviria;Heunggongvirae;Uroviricota;Caudoviricetes;Kyanoviridae
k141_1103257_length_18298_cov_25.5679	12.61				Viruses;Duplodnaviria;Heunggongvirae;Uroviricota;Caudoviricetes
k141_1103523_length_26862_cov_37.6887	14.83				Viruses;Duplodnaviria;Heunggongvirae;Uroviricota;Caudoviricetes
k141_1103574_length_10276_cov_54.6229	19.56				Viruses;Duplodnaviria;Heunggongvirae;Uroviricota;Caudoviricetes
k141_1103592_length_30612_cov_13.2662	68.39				Viruses;Duplodnaviria;Heunggongvirae;Uroviricota;Caudoviricetes
k141_110361_length_16467_cov_49.3689	68.65				Viruses;Duplodnaviria;Heunggongvirae;Uroviricota;Caudoviricetes
k141_1103744_length_48475_cov_26.6197	27.56				Viruses;Duplodnaviria;Heunggongvirae;Uroviricota;Caudoviricetes;Kyanoviridae
k141_1103805_length_46531_cov_31.6915	19.73				Viruses;Duplodnaviria;Heunggongvirae;Uroviricota;Caudoviricetes
k141_1103931_length_13021_cov_146.0953	NA				Viruses;Duplodnaviria;Heunggongvirae;Uroviricota;Caudoviricetes;Crassvirales
k141_1103979_length_22305_cov_23.3402	47.31				Viruses;Duplodnaviria;Heunggongvirae;Uroviricota;Caudoviricetes;Autographiviridae
k141_1103987_length_115216_cov_28.0621_fragment_1	88.68		Y		Viruses;Duplodnaviria;Heunggongvirae;Uroviricota;Caudoviricetes
k141_1104233_length_11396_cov_19.2772	45.16				PLV
k141_1104640_length_14268_cov_172.2042	32.22				Viruses;Duplodnaviria;Heunggongvirae;Uroviricota;Caudoviricetes;Zobellviridae
k141_1104668_length_10299_cov_44.7278	22.91				Viruses;Duplodnaviria;Heunggongvirae;Uroviricota;Caudoviricetes;Zobellviridae
k141_1104689_length_10963_cov_164.8468	26.4				Viruses;Duplodnaviria;Heunggongvirae;Uroviricota;Caudoviricetes
k141_1104846_length_14559_cov_31.5128	7.38				Viruses;Duplodnaviria;Heunggongvirae;Uroviricota;Caudoviricetes
k141_1104854_length_10608_cov_20.0000	23.52				Viruses;Duplodnaviria;Heunggongvirae;Uroviricota;Caudoviricetes
k141_1104876_length_12582_cov_16.2350	3.43				Viruses;Duplodnaviria;Heunggongvirae;Uroviricota;Caudoviricetes
k141_1105052_length_11346_cov_25.6139	6.67				Viruses;Duplodnaviria;Heunggongvirae;Uroviricota;Caudoviricetes
k141_110509_length_34451_cov_45.8486	100		Y		Viruses;Duplodnaviria;Heunggongvirae;Uroviricota;Caudoviricetes
k141_1105219_length_16070_cov_14.3927	29.72				Viruses;Duplodnaviria;Heunggongvirae;Uroviricota;Caudoviricetes
k141_1105254_length_15688_cov_31.2638	30.08				Viruses;Duplodnaviria;Heunggongvirae;Uroviricota;Caudoviricetes
k141_1105364_length_10417_cov_23.3545	26.98				Viruses;Duplodnaviria;Heunggongvirae;Uroviricota;Caudoviricetes
k141_1105420_length_13032_cov_122.1083	6.81				Viruses;Varidnaviria;Bamfordvirae;Nucleocytoviricota;Megaviricetes;Algavirales;Phycodnaviridae
k141_1105486_length_12210_cov_30.0864	3.34				Viruses;Duplodnaviria;Heunggongvirae;Uroviricota;Caudoviricetes
k141_1105572_length_12866_cov_41.6809	39.43		Y		Viruses;Duplodnaviria;Heunggongvirae;Uroviricota;Caudoviricetes
k141_1105622_length_17734_cov_22.6100	50.35				Viruses;Duplodnaviria;Heunggongvirae;Uroviricota;Caudoviricetes
k141_1105649_length_14073_cov_40.7238	37.61				Viruses;Duplodnaviria;Heunggongvirae;Uroviricota;Caudoviricetes
k141_1105769_length_27189_cov_36.0821	14.97				Viruses;Duplodnaviria;Heunggongvirae;Uroviricota;Caudoviricetes
k141_1105779_length_10968_cov_11.9390	19.38				Viruses;Duplodnaviria;Heunggongvirae;Uroviricota;Caudoviricetes
k141_1105791_length_16297_cov_36.9890	1.43				Viruses;Varidnaviria;Bamfordvirae;Nucleocytoviricota;Megaviricetes;Algavirales;Phycodnaviridae
k141_1105939_length_10612_cov_12.8762	28.28				Viruses;Duplodnaviria;Heunggongvirae;Uroviricota;Caudoviricetes
k141_1106255_length_10337_cov_31.2778	17.27				Viruses;Duplodnaviria;Heunggongvirae;Uroviricota;Caudoviricetes
k141_1106350_length_15303_cov_26.7934	17.15				Viruses;Duplodnaviria;Heunggongvirae;Uroviricota;Caudoviricetes
k141_1106404_length_12577_cov_43.4546	5.41				Viruses;Duplodnaviria;Heunggongvirae;Uroviricota;Caudoviricetes
k141_1106441_length_22058_cov_70.0215	65.87				Viruses;Duplodnaviria;Heunggongvirae;Uroviricota;Caudoviricetes
k141_110646_length_19060_cov_92.9753	5.47			Y	Viruses;Duplodnaviria;Heunggongvirae;Uroviricota;Caudoviricetes
k141_1106512_length_19588_cov_11.0000	35.3	Y			Viruses;Duplodnaviria;Heunggongvirae;Uroviricota;Caudoviricetes
k141_1106873_length_12878_cov_25.2799	NA				Viruses;Duplodnaviria;Heunggongvirae;Uroviricota;Caudoviricetes
k141_1106893_length_53823_cov_28.4301	32.28			Y	Viruses;Duplodnaviria;Heunggongvirae;Uroviricota;Caudoviricetes
k141_1106898_length_11499_cov_51.3012	4.96				Viruses;Duplodnaviria;Heunggongvirae;Uroviricota;Caudoviricetes
k141_1106959_length_10045_cov_216.7536	24.85				Viruses;Duplodnaviria;Heunggongvirae;Uroviricota;Caudoviricetes
k141_1107074_length_27517_cov_57.5116	100				Viruses;Duplodnaviria;Heunggongvirae;Uroviricota;Caudoviricetes
k141_1107103_length_20352_cov_30.2173	6.24				Viruses;Duplodnaviria;Heunggongvirae;Uroviricota;Caudoviricetes
k141_1107633_length_10727_cov_9.0000	15.17		Y		Viruses;Duplodnaviria;Heunggongvirae;Uroviricota;Caudoviricetes
k141_110766_length_56570_cov_114.4820	57.4			Y	Viruses;Duplodnaviria;Heunggongvirae;Uroviricota;Caudoviricetes
k141_1107852_length_17607_cov_13.0055	32.33		Y		Viruses;Duplodnaviria;Heunggongvirae;Uroviricota;Caudoviricetes
k141_1107875_length_22425_cov_150.3685	10.1				Viruses;Duplodnaviria;Heunggongvirae;Uroviricota;Caudoviricetes
k141_1107915_length_10968_cov_15.0000	6.37				Viruses;Duplodnaviria;Heunggongvirae;Uroviricota;Caudoviricetes
k141_1108105_length_15866_cov_79.0494	26.04				Viruses;Duplodnaviria;Heunggongvirae;Uroviricota;Caudoviricetes
k141_1108323_length_13479_cov_19.2201_1	NA	Y			Viruses;Duplodnaviria;Heunggongvirae;Uroviricota;Caudoviricetes;Kyanoviridae
k141_1108705_length_12703_cov_50.2918	2.15				Viruses;Varidnaviria;Bamfordvirae;Nucleocytoviricota;Megaviricetes;Algavirales;Phycodnaviridae
k141_110880_length_38515_cov_56.3676	62.06				Viruses;Duplodnaviria;Heunggongvirae;Uroviricota;Caudoviricetes
k141_110885_length_11523_cov_35.7597	20				Viruses;Duplodnaviria;Heunggongvirae;Uroviricota;Caudoviricetes
k141_11089_length_28629_cov_40.4863	49.93				Viruses;Duplodnaviria;Heunggongvirae;Uroviricota;Caudoviricetes
k141_110905_length_16517_cov_30.9270	29.27				Viruses;Duplodnaviria;Heunggongvirae;Uroviricota;Caudoviricetes
k141_1109165_length_16774_cov_23.7896_1	NA	Y			Viruses;Duplodnaviria;Heunggongvirae;Uroviricota;Caudoviricetes
k141_1109235_length_19933_cov_57.9271	10.2				Viruses;Duplodnaviria;Heunggongvirae;Uroviricota;Caudoviricetes
k141_1109260_length_14264_cov_70.7275	8.48				Viruses;Duplodnaviria;Heunggongvirae;Uroviricota;Caudoviricetes
k141_1109344_length_10157_cov_382.3988	NA				Viruses;Duplodnaviria;Heunggongvirae;Uroviricota;Caudoviricetes
k141_1109655_length_10740_cov_11.8319	13.47		Y		Viruses;Duplodnaviria;Heunggongvirae;Uroviricota;Caudoviricetes
k141_1109680_length_16818_cov_22.0721	49.92				Viruses;Duplodnaviria;Heunggongvirae;Uroviricota;Caudoviricetes
k141_1109737_length_28955_cov_32.8517	12.4				Viruses;Duplodnaviria;Heunggongvirae;Uroviricota;Caudoviricetes;Kyanoviridae
k141_1109767_length_10338_cov_153.3775	NA				Viruses;Duplodnaviria;Heunggongvirae;Uroviricota;Caudoviricetes
k141_1109804_length_10212_cov_18.7483	19.03				Viruses;Duplodnaviria;Heunggongvirae;Uroviricota;Caudoviricetes
k141_1109909_length_12574_cov_30.0149	29.27				Viruses;Duplodnaviria;Heunggongvirae;Uroviricota;Caudoviricetes;Zobellviridae
k141_1109975_length_10620_cov_95.3653	7.51				Viruses;Duplodnaviria;Heunggongvirae;Uroviricota;Caudoviricetes
k141_1109987_length_38071_cov_171.3019	22.94				Viruses;Duplodnaviria;Heunggongvirae;Uroviricota;Caudoviricetes
k141_1110020_length_10281_cov_18.0000	3.99				Viruses;Duplodnaviria;Heunggongvirae;Uroviricota;Caudoviricetes
k141_1110081_length_13635_cov_46.4775	8.9				Viruses;Duplodnaviria;Heunggongvirae;Uroviricota;Caudoviricetes
k141_1110133_length_11148_cov_130.5604	34.38			Y	Viruses;Duplodnaviria;Heunggongvirae;Uroviricota;Caudoviricetes
k141_1110319_length_23807_cov_94.6023	48.3				Viruses;Duplodnaviria;Heunggongvirae;Uroviricota;Caudoviricetes
k141_1110329_length_26266_cov_27.1340	31.37				Viruses;Duplodnaviria;Heunggongvirae;Uroviricota;Caudoviricetes
k141_1110416_length_10004_cov_44.1361	5.92				Viruses;Duplodnaviria;Heunggongvirae;Uroviricota;Caudoviricetes
k141_1110522_length_11025_cov_27.4841	24.05				Viruses;Duplodnaviria;Heunggongvirae;Uroviricota;Caudoviricetes;Autographiviridae
k141_1110703_length_15546_cov_19.7170	48.01				Viruses;Duplodnaviria;Heunggongvirae;Uroviricota;Caudoviricetes
k141_1110746_length_11126_cov_27.0000	20.09				Viruses;Duplodnaviria;Heunggongvirae;Uroviricota;Caudoviricetes
k141_1110806_length_21926_cov_57.3763	12.65				Viruses;Duplodnaviria;Heunggongvirae;Uroviricota;Caudoviricetes
k141_1110836_length_13828_cov_44.8723	4.65				Viruses;Duplodnaviria;Heunggongvirae;Uroviricota;Caudoviricetes
k141_1110853_length_19098_cov_67.8610	35.98				Viruses;Duplodnaviria;Heunggongvirae;Uroviricota;Caudoviricetes
k141_1110870_length_29360_cov_20.1569	45.05				Viruses;Duplodnaviria;Heunggongvirae;Uroviricota;Caudoviricetes;Crassvirales
k141_1110876_length_11463_cov_17.4528	31.66				Viruses;Duplodnaviria;Heunggongvirae;Uroviricota;Caudoviricetes
k141_1111211_length_10442_cov_22.5702	NA		Y		Viruses;Duplodnaviria;Heunggongvirae;Uroviricota;Caudoviricetes
k141_1111307_length_28889_cov_22.1722	10.93				Viruses;Varidnaviria;Bamfordvirae;Preplasmiviricota;Maveriviricetes;Priklausovirales;Lavidaviridae
k141_1111394_length_15828_cov_26.0117	4.51				Viruses;Duplodnaviria;Heunggongvirae;Uroviricota;Caudoviricetes
k141_1111429_length_16245_cov_98.0265	8.5				Viruses;Varidnaviria;Bamfordvirae;Nucleocytoviricota;Megaviricetes;Algavirales;Phycodnaviridae
k141_111146_length_11931_cov_78.0120	27.19				Viruses;Duplodnaviria;Heunggongvirae;Uroviricota;Caudoviricetes
k141_1111603_length_12410_cov_61.5390	8.61				Viruses;Duplodnaviria;Heunggongvirae;Uroviricota;Caudoviricetes
k141_1111620_length_13854_cov_28.2890	34.36				Viruses;Duplodnaviria;Heunggongvirae;Uroviricota;Caudoviricetes
k141_1111668_length_13309_cov_10.0000	26.06				Viruses;Duplodnaviria;Heunggongvirae;Uroviricota;Caudoviricetes
k141_1111735_length_24953_cov_21.5189	39.14			Y	Viruses;Duplodnaviria;Heunggongvirae;Uroviricota;Caudoviricetes
k141_1112158_length_10050_cov_48.7461_1	NA	Y			Viruses;Varidnaviria;Bamfordvirae;Nucleocytoviricota;Megaviricetes;Algavirales;Phycodnaviridae
k141_1112183_length_10560_cov_13.4068	62.66				Viruses;Duplodnaviria;Heunggongvirae;Uroviricota;Caudoviricetes
k141_1112275_length_11236_cov_27.0000	5.98				Viruses;Duplodnaviria;Heunggongvirae;Uroviricota;Caudoviricetes;Kyanoviridae
k141_1112376_length_18489_cov_32.3707	11.05				Viruses;Duplodnaviria;Heunggongvirae;Uroviricota;Caudoviricetes;Autographiviridae
k141_1112452_length_10385_cov_13.0000_1	NA	Y			Viruses;Duplodnaviria;Heunggongvirae;Uroviricota;Caudoviricetes
k141_1112596_length_30995_cov_49.8925	58.19				Viruses;Duplodnaviria;Heunggongvirae;Uroviricota;Caudoviricetes
k141_1112606_length_11510_cov_19.8692	19.72				Viruses;Duplodnaviria;Heunggongvirae;Uroviricota;Caudoviricetes
k141_1112924_length_15945_cov_18.7652	6.26				Viruses;Duplodnaviria;Heunggongvirae;Uroviricota;Caudoviricetes
k141_1112975_length_18781_cov_28.0957	13.56			Y	Unclassified
k141_1112999_length_11635_cov_65.8477	8.22				Viruses;Duplodnaviria;Heunggongvirae;Uroviricota;Caudoviricetes
k141_111304_length_17174_cov_159.5802	9.51				Viruses;Duplodnaviria;Heunggongvirae;Uroviricota;Caudoviricetes
k141_1113079_length_17045_cov_21.0302	40.72				Viruses;Duplodnaviria;Heunggongvirae;Uroviricota;Caudoviricetes
k141_1113119_length_10373_cov_440.1188	19.13				Viruses;Duplodnaviria;Heunggongvirae;Uroviricota;Caudoviricetes
k141_1113247_length_10998_cov_16.5729	17.57			Y	Viruses;Duplodnaviria;Heunggongvirae;Uroviricota;Caudoviricetes
k141_1113321_length_21165_cov_9.0000	32.23		Y		Viruses;Duplodnaviria;Heunggongvirae;Uroviricota;Caudoviricetes
k141_1113354_length_10112_cov_8.2421	24.68				Viruses;Duplodnaviria;Heunggongvirae;Uroviricota;Caudoviricetes
k141_111347_length_11653_cov_17.1284	28.73		Y		Viruses;Duplodnaviria;Heunggongvirae;Uroviricota;Caudoviricetes;Autographiviridae
k141_1113623_length_10379_cov_109.7703	15.3				Viruses;Duplodnaviria;Heunggongvirae;Uroviricota;Caudoviricetes
k141_1113629_length_11497_cov_21.0043	35.23			Y	Viruses;Duplodnaviria;Heunggongvirae;Uroviricota;Caudoviricetes
k141_1113659_length_21856_cov_62.4595	63.58		Y		Viruses;Duplodnaviria;Heunggongvirae;Uroviricota;Caudoviricetes
k141_1113674_length_11110_cov_64.1640	5.96				Viruses;Duplodnaviria;Heunggongvirae;Uroviricota;Caudoviricetes
k141_1113830_length_13893_cov_8.0000	8.54				Viruses;Duplodnaviria;Heunggongvirae;Uroviricota;Caudoviricetes
k141_1114216_length_11509_cov_32.2014	19.14				Viruses;Duplodnaviria;Heunggongvirae;Uroviricota;Caudoviricetes
k141_1114256_length_10030_cov_18.0898	13.53				Viruses;Varidnaviria;Bamfordvirae;Nucleocytoviricota;Megaviricetes;Pimascovirales
k141_1114277_length_19445_cov_30.4093	42.77				Viruses;Duplodnaviria;Heunggongvirae;Uroviricota;Caudoviricetes
k141_1114322_length_29999_cov_16.6331	10.95				Viruses;Duplodnaviria;Heunggongvirae;Uroviricota;Caudoviricetes
k141_1114583_length_18499_cov_45.4125	32.39				Viruses;Duplodnaviria;Heunggongvirae;Uroviricota;Caudoviricetes
k141_111460_length_26667_cov_87.6595_1	NA	Y			Viruses;Duplodnaviria;Heunggongvirae;Uroviricota;Caudoviricetes
k141_111467_length_10901_cov_18.0000	17.37				Viruses;Duplodnaviria;Heunggongvirae;Uroviricota;Caudoviricetes
k141_111472_length_14468_cov_27.1201_1	NA	Y			Viruses;Duplodnaviria;Heunggongvirae;Uroviricota;Caudoviricetes
k141_1114760_length_13321_cov_39.0000	7.55				Viruses;Duplodnaviria;Heunggongvirae;Uroviricota;Caudoviricetes
k141_1114761_length_25731_cov_18.2548	14.16				Viruses;Duplodnaviria;Heunggongvirae;Uroviricota;Caudoviricetes
k141_1115313_length_12367_cov_35.6202	19.31				Viruses;Duplodnaviria;Heunggongvirae;Uroviricota;Caudoviricetes
k141_1115413_length_11271_cov_30.0667	5.09				Viruses;Duplodnaviria;Heunggongvirae;Uroviricota;Caudoviricetes;Kyanoviridae
k141_1115494_length_11762_cov_18.7033	6				Viruses;Duplodnaviria;Heunggongvirae;Uroviricota;Caudoviricetes
k141_1115745_length_10970_cov_29.0000	6.12				Viruses;Duplodnaviria;Heunggongvirae;Uroviricota;Caudoviricetes
k141_1115836_length_10231_cov_46.0882_1	NA	Y			Viruses;Duplodnaviria;Heunggongvirae;Uroviricota;Caudoviricetes
k141_1115840_length_10464_cov_31.3911	32.98				Viruses;Duplodnaviria;Heunggongvirae;Uroviricota;Caudoviricetes
k141_1115914_length_38825_cov_22.2964	100				Viruses;Duplodnaviria;Heunggongvirae;Uroviricota;Caudoviricetes
k141_1115944_length_13329_cov_28.9886	31.13				Viruses;Duplodnaviria;Heunggongvirae;Uroviricota;Caudoviricetes
k141_1116139_length_13925_cov_616.1908	5.64				Viruses;Duplodnaviria;Heunggongvirae;Uroviricota;Caudoviricetes
k141_1116223_length_17718_cov_15.2066	38.89				Viruses;Duplodnaviria;Heunggongvirae;Uroviricota;Caudoviricetes
k141_1116257_length_13820_cov_71.7115	NA				Viruses;Duplodnaviria;Heunggongvirae;Uroviricota;Caudoviricetes
k141_1116277_length_18745_cov_13.5707	58.29		Y		Viruses;Duplodnaviria;Heunggongvirae;Uroviricota;Caudoviricetes
k141_1116302_length_17488_cov_17.9392	19.17				Viruses;Duplodnaviria;Heunggongvirae;Uroviricota;Caudoviricetes;Crassvirales
k141_1116397_length_11216_cov_11.4071	5.24				Viruses;Duplodnaviria;Heunggongvirae;Uroviricota;Caudoviricetes
k141_1116465_length_15910_cov_37.6404_1	NA	Y			Viruses;Duplodnaviria;Heunggongvirae;Uroviricota;Caudoviricetes
k141_1116566_length_11276_cov_33.6430	8.77				Viruses;Duplodnaviria;Heunggongvirae;Uroviricota;Caudoviricetes
k141_1116637_length_26053_cov_16.8753	77.81				Viruses;Duplodnaviria;Heunggongvirae;Uroviricota;Caudoviricetes
k141_1116737_length_17086_cov_42.9176	9.6				Viruses;Duplodnaviria;Heunggongvirae;Uroviricota;Caudoviricetes
k141_1116830_length_20686_cov_41.5982	9.26				Viruses;Duplodnaviria;Heunggongvirae;Uroviricota;Caudoviricetes
k141_1116891_length_11227_cov_48.8706	5.1				Viruses;Duplodnaviria;Heunggongvirae;Uroviricota;Caudoviricetes
k141_1116919_length_10406_cov_94.7208	5.44				Viruses;Varidnaviria;Bamfordvirae;Nucleocytoviricota;Megaviricetes;Algavirales;Phycodnaviridae
k141_1116953_length_18991_cov_46.4805	36.11				Viruses;Duplodnaviria;Heunggongvirae;Uroviricota;Caudoviricetes
k141_1116999_length_27238_cov_21.1144	71.41				Viruses;Duplodnaviria;Heunggongvirae;Uroviricota;Caudoviricetes
k141_1117147_length_10765_cov_24.3843	4.62				Viruses;Duplodnaviria;Heunggongvirae;Uroviricota;Caudoviricetes;Kyanoviridae
k141_1117178_length_48974_cov_73.6464	13.52				Viruses;Duplodnaviria;Heunggongvirae;Uroviricota;Caudoviricetes
k141_1117229_length_18506_cov_38.7425	33.96		Y		Viruses;Duplodnaviria;Heunggongvirae;Uroviricota;Caudoviricetes
k141_111727_length_13243_cov_43.2088	8.89				Viruses;Duplodnaviria;Heunggongvirae;Uroviricota;Caudoviricetes
k141_1117361_length_13250_cov_56.3417	NA				Unclassified
k141_1117562_length_31679_cov_47.3436	56.73				Viruses;Duplodnaviria;Heunggongvirae;Uroviricota;Caudoviricetes
k141_1117650_length_10938_cov_20.0000	5.18				Viruses;Duplodnaviria;Heunggongvirae;Uroviricota;Caudoviricetes
k141_1117699_length_10029_cov_16.2025	26.3				Viruses;Duplodnaviria;Heunggongvirae;Uroviricota;Caudoviricetes
k141_1117747_length_13741_cov_31.5485	8.31				Viruses;Duplodnaviria;Heunggongvirae;Uroviricota;Caudoviricetes
k141_11178_length_18448_cov_197.0000	10.81				Viruses;Duplodnaviria;Heunggongvirae;Uroviricota;Caudoviricetes
k141_111780_length_27922_cov_70.9921	15.5				Viruses;Duplodnaviria;Heunggongvirae;Uroviricota;Caudoviricetes
k141_1117827_length_15106_cov_14.0000	NA				Unclassified
k141_1117993_length_17615_cov_27.9312	25.13			Y	Viruses;Duplodnaviria;Heunggongvirae;Uroviricota;Caudoviricetes
k141_1118029_length_24248_cov_65.5504	39.82				Viruses;Duplodnaviria;Heunggongvirae;Uroviricota;Caudoviricetes;Crassvirales
k141_1118166_length_76604_cov_19.5668	29.07				Viruses;Varidnaviria;Bamfordvirae;Nucleocytoviricota;Megaviricetes
k141_1118199_length_10609_cov_26.1278	22.77				Viruses;Duplodnaviria;Heunggongvirae;Uroviricota;Caudoviricetes
k141_1118398_length_13332_cov_107.9043	3.23				Viruses;Duplodnaviria;Heunggongvirae;Uroviricota;Caudoviricetes
k141_1118438_length_11227_cov_37.3016	25.17				Viruses;Duplodnaviria;Heunggongvirae;Uroviricota;Caudoviricetes;Autographiviridae
k141_1118585_length_10066_cov_99.2930	17.04				Viruses;Duplodnaviria;Heunggongvirae;Uroviricota;Caudoviricetes;Crassvirales
k141_1118962_length_11325_cov_15.0089	17.15				Viruses;Duplodnaviria;Heunggongvirae;Uroviricota;Caudoviricetes
k141_111909_length_10067_cov_39.4128	16.32				Viruses;Duplodnaviria;Heunggongvirae;Uroviricota;Caudoviricetes
k141_1119165_length_21189_cov_24.9347	61.31				Viruses;Duplodnaviria;Heunggongvirae;Uroviricota;Caudoviricetes
k141_1119255_length_10705_cov_141.0778	8.08				Viruses;Duplodnaviria;Heunggongvirae;Uroviricota;Caudoviricetes
k141_1119267_length_32163_cov_32.7329_fragment_1	39.9		Y		Viruses;Duplodnaviria;Heunggongvirae;Uroviricota;Caudoviricetes
k141_1119313_length_10081_cov_48.5830_1	NA	Y			Viruses;Varidnaviria;Bamfordvirae;Nucleocytoviricota;Megaviricetes;Algavirales;Phycodnaviridae
k141_1119329_length_10573_cov_21.9155	19.71				Viruses;Duplodnaviria;Heunggongvirae;Uroviricota;Caudoviricetes
k141_1119551_length_15431_cov_277.3748	4.34				Viruses;Duplodnaviria;Heunggongvirae;Uroviricota;Caudoviricetes
k141_1119653_length_11548_cov_31.7155	34.73				Viruses;Duplodnaviria;Heunggongvirae;Uroviricota;Caudoviricetes
k141_111967_length_12766_cov_53.8751	19.82				Viruses;Duplodnaviria;Heunggongvirae;Uroviricota;Caudoviricetes;Crassvirales
k141_111967_length_36834_cov_28.4025	16.2				Viruses;Duplodnaviria;Heunggongvirae;Uroviricota;Caudoviricetes
k141_1119674_length_11044_cov_271.7182	17.54				Viruses;Duplodnaviria;Heunggongvirae;Uroviricota;Caudoviricetes
k141_1119775_length_13608_cov_31.1693	NA				Viruses;Duplodnaviria;Heunggongvirae;Uroviricota;Caudoviricetes
k141_1119837_length_15285_cov_35.3228	7.17				Viruses;Duplodnaviria;Heunggongvirae;Uroviricota;Caudoviricetes
k141_1120013_length_28090_cov_36.7795	7.75		Y		Viruses;Duplodnaviria;Heunggongvirae;Uroviricota;Caudoviricetes
k141_1120041_length_14453_cov_31.2263	15.7			Y	Viruses;Duplodnaviria;Heunggongvirae;Uroviricota;Caudoviricetes
k141_1120244_length_11171_cov_32.2129	8.39				Viruses;Duplodnaviria;Heunggongvirae;Uroviricota;Caudoviricetes
k141_1120327_length_10477_cov_131.5256	9.28				Viruses;Duplodnaviria;Heunggongvirae;Uroviricota;Caudoviricetes
k141_1120330_length_14254_cov_141.4673	41.56				Viruses;Duplodnaviria;Heunggongvirae;Uroviricota;Caudoviricetes
k141_1120353_length_12714_cov_80.5690	4.05				Viruses;Duplodnaviria;Heunggongvirae;Uroviricota;Caudoviricetes
k141_1120482_length_11874_cov_111.0088	22.8				Viruses;Duplodnaviria;Heunggongvirae;Uroviricota;Caudoviricetes;Zobellviridae
k141_1120485_length_26647_cov_34.4052	15.28				Viruses;Duplodnaviria;Heunggongvirae;Uroviricota;Caudoviricetes
k141_112065_length_32518_cov_20.8046	18.52				Viruses;Duplodnaviria;Heunggongvirae;Uroviricota;Caudoviricetes
k141_1120651_length_18538_cov_162.4324	21.62				Viruses;Duplodnaviria;Heunggongvirae;Uroviricota;Caudoviricetes
k141_1120848_length_10235_cov_21.2021	NA				Viruses;Duplodnaviria;Heunggongvirae;Uroviricota;Caudoviricetes
k141_1120893_length_17363_cov_124.5977	4.74				Viruses;Duplodnaviria;Heunggongvirae;Uroviricota;Caudoviricetes
k141_1120920_length_12328_cov_33.4585	6.04				Viruses;Duplodnaviria;Heunggongvirae;Uroviricota;Caudoviricetes
k141_1121014_length_21190_cov_45.0673	38.53		Y		Viruses;Duplodnaviria;Heunggongvirae;Uroviricota;Caudoviricetes
k141_112103_length_14846_cov_29.8613	41.74				Viruses;Duplodnaviria;Heunggongvirae;Uroviricota;Caudoviricetes
k141_1121213_length_13392_cov_28.0608	3.81				Viruses;Duplodnaviria;Heunggongvirae;Uroviricota;Caudoviricetes
k141_1121298_length_31897_cov_52.6873	77.27				Viruses;Duplodnaviria;Heunggongvirae;Uroviricota;Caudoviricetes
k141_1121369_length_12781_cov_39.3362	26.37				Viruses;Duplodnaviria;Heunggongvirae;Uroviricota;Caudoviricetes
k141_1121475_length_14574_cov_10.6174	19.98				Viruses;Duplodnaviria;Heunggongvirae;Uroviricota;Caudoviricetes
k141_1121556_length_29173_cov_41.2752	18.82				Viruses;Duplodnaviria;Heunggongvirae;Uroviricota;Caudoviricetes
k141_1121880_length_10085_cov_43.4152	5.47				Viruses;Duplodnaviria;Heunggongvirae;Uroviricota;Caudoviricetes
k141_1121882_length_14370_cov_46.7987	3.46				Viruses;Duplodnaviria;Heunggongvirae;Uroviricota;Caudoviricetes
k141_1121941_length_19298_cov_71.7652	28.79				Viruses;Duplodnaviria;Heunggongvirae;Uroviricota;Caudoviricetes;Crassvirales
k141_1122047_length_22698_cov_37.5991	16.23				Viruses;Duplodnaviria;Heunggongvirae;Uroviricota;Caudoviricetes
k141_1122221_length_15931_cov_467.3103	52.69		Y		Viruses;Duplodnaviria;Heunggongvirae;Uroviricota;Caudoviricetes
k141_1122335_length_10535_cov_77.9786	19.29				Viruses;Duplodnaviria;Heunggongvirae;Uroviricota;Caudoviricetes
k141_1122457_length_26095_cov_154.5119	26.15				Viruses;Duplodnaviria;Heunggongvirae;Uroviricota;Caudoviricetes
k141_1122553_length_21703_cov_28.7927	62.07			Y	Viruses;Duplodnaviria;Heunggongvirae;Uroviricota;Caudoviricetes
k141_1122635_length_11856_cov_99.4124	30.91				Viruses;Duplodnaviria;Heunggongvirae;Uroviricota;Caudoviricetes;Autographiviridae
k141_112265_length_18079_cov_21.8355	10.05				Viruses;Duplodnaviria;Heunggongvirae;Uroviricota;Caudoviricetes
k141_1122861_length_10260_cov_24.2842	NA				Viruses;Duplodnaviria;Heunggongvirae;Uroviricota;Caudoviricetes
k141_11229_length_12108_cov_33.3636	7.28				Viruses;Duplodnaviria;Heunggongvirae;Uroviricota;Caudoviricetes
k141_1123002_length_17572_cov_17.0000	9.67				Viruses;Duplodnaviria;Heunggongvirae;Uroviricota;Caudoviricetes
k141_1123047_length_17693_cov_11.0000	29.69				Viruses;Duplodnaviria;Heunggongvirae;Uroviricota;Caudoviricetes
k141_1123256_length_22332_cov_13.0000	12.52				Viruses;Duplodnaviria;Heunggongvirae;Uroviricota;Caudoviricetes
k141_112326_length_10158_cov_14.8085	7.91				Viruses;Duplodnaviria;Heunggongvirae;Uroviricota;Caudoviricetes
k141_1123276_length_18431_cov_90.1874	17.18			Y	Unclassified
k141_1123329_length_56628_cov_21.6138	91.82				Viruses;Duplodnaviria;Heunggongvirae;Uroviricota;Caudoviricetes;Crassvirales
k141_1123607_length_11356_cov_97.3727	25.18				Viruses;Duplodnaviria;Heunggongvirae;Uroviricota;Caudoviricetes
k141_1123696_length_10148_cov_36.2108	32.44				Viruses;Duplodnaviria;Heunggongvirae;Uroviricota;Caudoviricetes
k141_1123798_length_11055_cov_20.3015	15.72				Viruses;Duplodnaviria;Heunggongvirae;Uroviricota;Caudoviricetes
k141_1123880_length_14655_cov_25.0034	9.21				Viruses;Duplodnaviria;Heunggongvirae;Uroviricota;Caudoviricetes
k141_1123931_length_16188_cov_39.4613	6.87				Viruses;Duplodnaviria;Heunggongvirae;Uroviricota;Caudoviricetes
k141_1124002_length_17635_cov_16.8227	8.62				Viruses;Duplodnaviria;Heunggongvirae;Uroviricota;Caudoviricetes
k141_1124024_length_12945_cov_36.6354	3.27				Viruses;Duplodnaviria;Heunggongvirae;Uroviricota;Caudoviricetes
k141_1124047_length_15562_cov_33.0000	43.8		Y		Viruses;Duplodnaviria;Heunggongvirae;Uroviricota;Caudoviricetes
k141_1124079_length_13102_cov_75.4057	37.28				Viruses;Duplodnaviria;Heunggongvirae;Uroviricota;Caudoviricetes
k141_1124102_length_14225_cov_32.6397	7.28				Viruses;Duplodnaviria;Heunggongvirae;Uroviricota;Caudoviricetes
k141_1124103_length_17781_cov_33.7870	5.79				Viruses;Duplodnaviria;Heunggongvirae;Uroviricota;Caudoviricetes
k141_1124138_length_15733_cov_27.8289	4.48				Viruses;Duplodnaviria;Heunggongvirae;Uroviricota;Caudoviricetes
k141_1124200_length_12034_cov_20.2178	7.2				Viruses;Duplodnaviria;Heunggongvirae;Uroviricota;Caudoviricetes
k141_1124435_length_12770_cov_40.9827	13.92				Viruses;Duplodnaviria;Heunggongvirae;Uroviricota;Caudoviricetes
k141_1124765_length_33639_cov_20.8320	75.22				Viruses;Duplodnaviria;Heunggongvirae;Uroviricota;Caudoviricetes
k141_1124809_length_22773_cov_32.3706	66.6				Viruses;Duplodnaviria;Heunggongvirae;Uroviricota;Caudoviricetes
k141_1124811_length_16616_cov_18.4351	8.85				Viruses;Duplodnaviria;Heunggongvirae;Uroviricota;Caudoviricetes
k141_1125022_length_10569_cov_44.4357	4.98				Viruses;Duplodnaviria;Heunggongvirae;Uroviricota;Caudoviricetes;Kyanoviridae
k141_112503_length_10168_cov_18.6367	32.02		Y		Viruses;Duplodnaviria;Heunggongvirae;Uroviricota;Caudoviricetes
k141_1125172_length_11640_cov_162.9122_1	NA	Y			Viruses;Duplodnaviria;Heunggongvirae;Uroviricota;Caudoviricetes
k141_1125326_length_11481_cov_21.4684	23.77				Viruses;Duplodnaviria;Heunggongvirae;Uroviricota;Caudoviricetes
k141_1125423_length_10106_cov_32.9182	16.63				Viruses;Duplodnaviria;Heunggongvirae;Uroviricota;Caudoviricetes
k141_1125573_length_15644_cov_45.0000	24.87			Y	Viruses;Duplodnaviria;Heunggongvirae;Uroviricota;Caudoviricetes
k141_1125650_length_24521_cov_17.0000	12.03				Viruses;Duplodnaviria;Heunggongvirae;Uroviricota;Caudoviricetes
k141_112566_length_11289_cov_28.0000	22.52				Viruses;Duplodnaviria;Heunggongvirae;Uroviricota;Caudoviricetes
k141_112566_length_15200_cov_26.3886	24.55				Viruses;Duplodnaviria;Heunggongvirae;Uroviricota;Caudoviricetes
k141_1125668_length_10523_cov_99.7222	4.86				Viruses;Duplodnaviria;Heunggongvirae;Uroviricota;Caudoviricetes
k141_1125717_length_23329_cov_204.1977_1	NA	Y			Viruses;Duplodnaviria;Heunggongvirae;Uroviricota;Caudoviricetes
k141_1125747_length_20679_cov_17.1501	37.5				Unclassified
k141_1125812_length_12037_cov_118.7424	22.41				Viruses;Duplodnaviria;Heunggongvirae;Uroviricota;Caudoviricetes
k141_112585_length_14896_cov_25.6091	40.1				Viruses;Duplodnaviria;Heunggongvirae;Uroviricota;Caudoviricetes
k141_1126050_length_13024_cov_12.0000	12.28				Viruses;Duplodnaviria;Heunggongvirae;Uroviricota;Caudoviricetes;Herelleviridae
k141_1126323_length_10542_cov_38.0000	6.1				Viruses;Duplodnaviria;Heunggongvirae;Uroviricota;Caudoviricetes
k141_112639_length_10605_cov_20.7277	17.19				Viruses;Duplodnaviria;Heunggongvirae;Uroviricota;Caudoviricetes
k141_1126459_length_11593_cov_97.7743	34.09				Viruses;Duplodnaviria;Heunggongvirae;Uroviricota;Caudoviricetes
k141_1126537_length_38702_cov_46.9689	100				Viruses;Duplodnaviria;Heunggongvirae;Uroviricota;Caudoviricetes
k141_1126751_length_18583_cov_22.0000	2.02				Viruses;Varidnaviria;Bamfordvirae;Nucleocytoviricota;Megaviricetes;Algavirales;Phycodnaviridae
k141_1126959_length_11523_cov_14.1805	3.14				Viruses;Duplodnaviria;Heunggongvirae;Uroviricota;Caudoviricetes
k141_1126993_length_40249_cov_36.5692	21.77				Viruses;Duplodnaviria;Heunggongvirae;Uroviricota;Caudoviricetes
k141_11271_length_16140_cov_17.0000	38.46		Y		Viruses;Duplodnaviria;Heunggongvirae;Uroviricota;Caudoviricetes;Autographiviridae
k141_1127112_length_10767_cov_19.0000	6.09				Viruses;Duplodnaviria;Heunggongvirae;Uroviricota;Caudoviricetes
k141_1127129_length_16628_cov_56.0287	15.42			Y	Viruses;Duplodnaviria;Heunggongvirae;Uroviricota;Caudoviricetes
k141_1127154_length_16285_cov_32.9183	38.26				Viruses;Duplodnaviria;Heunggongvirae;Uroviricota;Caudoviricetes;Autographiviridae
k141_112755_length_15859_cov_21.3972	67.98		Y		Viruses;Varidnaviria;Bamfordvirae;Preplasmiviricota;Maveriviricetes;Priklausovirales;Lavidaviridae
k141_1127711_length_29368_cov_60.6897	10				Viruses;Duplodnaviria;Heunggongvirae;Uroviricota;Caudoviricetes
k141_1127826_length_99926_cov_16.5061	28.47				Viruses;Duplodnaviria;Heunggongvirae;Uroviricota;Caudoviricetes
k141_1127838_length_11678_cov_26.0295	5.37				Viruses;Duplodnaviria;Heunggongvirae;Uroviricota;Caudoviricetes
k141_1128177_length_21249_cov_32.2858	12.58			Y	Viruses;Duplodnaviria;Heunggongvirae;Uroviricota;Caudoviricetes
k141_1128224_length_16748_cov_43.0349	31.4				Viruses;Duplodnaviria;Heunggongvirae;Uroviricota;Caudoviricetes
k141_1128477_length_15044_cov_24.6120	9.44				Viruses;Duplodnaviria;Heunggongvirae;Uroviricota;Caudoviricetes
k141_1128549_length_17053_cov_27.5205	5.23				Viruses;Duplodnaviria;Heunggongvirae;Uroviricota;Caudoviricetes
k141_112866_length_13768_cov_167.6443	36.31				Viruses;Duplodnaviria;Heunggongvirae;Uroviricota;Caudoviricetes
k141_1128824_length_16805_cov_16.8062	29.44				Viruses;Duplodnaviria;Heunggongvirae;Uroviricota;Caudoviricetes
k141_1129461_length_23518_cov_17.4960	65.36				Viruses;Duplodnaviria;Heunggongvirae;Uroviricota;Caudoviricetes
k141_1129469_length_15409_cov_9.0000	46.67				Viruses;Duplodnaviria;Heunggongvirae;Uroviricota;Caudoviricetes
k141_1129566_length_10162_cov_31.6731	4.62				Viruses;Duplodnaviria;Heunggongvirae;Uroviricota;Caudoviricetes;Kyanoviridae
k141_112964_length_11109_cov_115.2217	6.17				Viruses;Duplodnaviria;Heunggongvirae;Uroviricota;Caudoviricetes
k141_11297_length_34221_cov_59.5302	29.16				Viruses;Duplodnaviria;Heunggongvirae;Uroviricota;Caudoviricetes;Crassvirales
k141_1130118_length_10583_cov_12.9885	26.34				Viruses;Duplodnaviria;Heunggongvirae;Uroviricota;Caudoviricetes;Autographiviridae
k141_1130204_length_14967_cov_23.6833	8.11				Viruses;Duplodnaviria;Heunggongvirae;Uroviricota;Caudoviricetes
k141_1130222_length_14013_cov_12.0008	33.81				Viruses;Duplodnaviria;Heunggongvirae;Uroviricota;Caudoviricetes;Autographiviridae
k141_1130260_length_10984_cov_18.3587	5.72				Viruses;Duplodnaviria;Heunggongvirae;Uroviricota;Caudoviricetes
k141_1130383_length_15299_cov_32.6955	33.26				Viruses;Duplodnaviria;Heunggongvirae;Uroviricota;Caudoviricetes
k141_1130554_length_20608_cov_75.9431	24.99				Viruses;Duplodnaviria;Heunggongvirae;Uroviricota;Caudoviricetes
k141_1130684_length_23650_cov_87.6143	64.1				Viruses;Duplodnaviria;Heunggongvirae;Uroviricota;Caudoviricetes
k141_1130828_length_12049_cov_56.9642	3.35				Viruses;Varidnaviria;Bamfordvirae;Nucleocytoviricota;Megaviricetes;Algavirales;Phycodnaviridae
k141_1131010_length_12016_cov_11.0000	6.48				Viruses;Duplodnaviria;Heunggongvirae;Uroviricota;Caudoviricetes
k141_1131135_length_12031_cov_31.4495	19.84				Viruses;Duplodnaviria;Heunggongvirae;Uroviricota;Caudoviricetes;Crassvirales
k141_1131148_length_10204_cov_129.4748	5.96				Viruses;Duplodnaviria;Heunggongvirae;Uroviricota;Caudoviricetes
k141_1131492_length_13188_cov_22.3981	NA				Viruses;Duplodnaviria;Heunggongvirae;Uroviricota;Caudoviricetes;Crassvirales
k141_1131493_length_15002_cov_34.7667	7.66				Viruses;Duplodnaviria;Heunggongvirae;Uroviricota;Caudoviricetes;Kyanoviridae
k141_1131961_length_34985_cov_20.8541	23.58		Y		Viruses;Duplodnaviria;Heunggongvirae;Uroviricota;Caudoviricetes
k141_1132351_length_10830_cov_19.1649	17.24				Viruses;Duplodnaviria;Heunggongvirae;Uroviricota;Caudoviricetes
k141_1132438_length_17148_cov_16.1201	35.88				Viruses;Duplodnaviria;Heunggongvirae;Uroviricota;Caudoviricetes
k141_1132452_length_11283_cov_16.7442	5.98				Viruses;Varidnaviria;Bamfordvirae;Nucleocytoviricota;Megaviricetes;Algavirales;Phycodnaviridae
k141_1132553_length_10646_cov_10.0695	17.28				Viruses;Duplodnaviria;Heunggongvirae;Uroviricota;Caudoviricetes
k141_113268_length_11010_cov_26.3550	5.7				Viruses;Duplodnaviria;Heunggongvirae;Uroviricota;Caudoviricetes
k141_1132747_length_38564_cov_61.0000	100				Viruses;Duplodnaviria;Heunggongvirae;Uroviricota;Caudoviricetes
k141_1133002_length_12056_cov_14.0000	36.14				Viruses;Duplodnaviria;Heunggongvirae;Uroviricota;Caudoviricetes
k141_1133200_length_14972_cov_14.2028	35.45				Viruses;Duplodnaviria;Heunggongvirae;Uroviricota;Caudoviricetes
k141_1133312_length_12133_cov_158.7944	5.95				Viruses;Varidnaviria;Bamfordvirae;Nucleocytoviricota
k141_1133430_length_14465_cov_32.3533	6.86				Viruses;Duplodnaviria;Heunggongvirae;Uroviricota;Caudoviricetes
k141_1133471_length_21868_cov_21.2991	6.09				Viruses;Duplodnaviria;Heunggongvirae;Uroviricota;Caudoviricetes
k141_1133732_length_13373_cov_41.1451	9.53				Viruses;Duplodnaviria;Heunggongvirae;Uroviricota;Caudoviricetes
k141_113379_length_14289_cov_32.3721	42.98				Viruses;Duplodnaviria;Heunggongvirae;Uroviricota;Caudoviricetes
k141_1133818_length_16471_cov_21.2066_fragment_1	2.89				Viruses;Duplodnaviria;Heunggongvirae;Uroviricota;Caudoviricetes
k141_1133945_length_17838_cov_442.7625	10.78				Viruses;Duplodnaviria;Heunggongvirae;Uroviricota;Caudoviricetes
k141_1133949_length_10746_cov_13.8138	10.84				Viruses;Duplodnaviria;Heunggongvirae;Uroviricota;Caudoviricetes
k141_1133970_length_17756_cov_158.1819	20.78				Viruses;Duplodnaviria;Heunggongvirae;Uroviricota;Caudoviricetes;Crassvirales
k141_1134043_length_33531_cov_65.3403	22.52				Viruses;Duplodnaviria;Heunggongvirae;Uroviricota;Caudoviricetes
k141_1134116_length_19054_cov_25.6355	13.7				Viruses;Varidnaviria;Bamfordvirae;Nucleocytoviricota;Megaviricetes;Algavirales;Phycodnaviridae
k141_1134659_length_31123_cov_16.9287	100				Viruses;Duplodnaviria;Heunggongvirae;Uroviricota;Caudoviricetes
k141_1134841_length_158188_cov_35.5934_fragment_1	35.48		Y		Unclassified
k141_1134896_length_10245_cov_50.3782	1.73				Viruses;Varidnaviria;Bamfordvirae;Nucleocytoviricota;Megaviricetes;Algavirales;Phycodnaviridae
k141_1135057_length_28029_cov_28.8366_1	NA	Y			Viruses;Duplodnaviria;Heunggongvirae;Uroviricota;Caudoviricetes
k141_1135443_length_24788_cov_115.3255	41.29				Viruses;Duplodnaviria;Heunggongvirae;Uroviricota;Caudoviricetes
k141_1135548_length_40778_cov_37.2819	99.76		Y		Viruses;Duplodnaviria;Heunggongvirae;Uroviricota;Caudoviricetes
k141_1135640_length_24533_cov_187.8799	72.4				Viruses;Duplodnaviria;Heunggongvirae;Uroviricota;Caudoviricetes
k141_1135779_length_11517_cov_23.4327	31.34				Viruses;Duplodnaviria;Heunggongvirae;Uroviricota;Caudoviricetes
k141_1136075_length_11762_cov_16.0000	21.95				Viruses;Duplodnaviria;Heunggongvirae;Uroviricota;Caudoviricetes
k141_113612_length_10878_cov_11.0000	3.55				Viruses;Duplodnaviria;Heunggongvirae;Uroviricota;Caudoviricetes
k141_1136127_length_27990_cov_14.2807	25.82		Y		Viruses;Duplodnaviria;Heunggongvirae;Uroviricota;Caudoviricetes
k141_1136301_length_21118_cov_76.1705	47.22				Viruses;Duplodnaviria;Heunggongvirae;Uroviricota;Caudoviricetes;Autographiviridae
k141_1136406_length_13397_cov_19.0106	5.92				Viruses;Duplodnaviria;Heunggongvirae;Uroviricota;Caudoviricetes
k141_1136525_length_11391_cov_108.4854	3.4				Viruses;Duplodnaviria;Heunggongvirae;Uroviricota;Caudoviricetes
k141_1136588_length_13121_cov_33.2082	36.77			Y	Viruses;Duplodnaviria;Heunggongvirae;Uroviricota;Caudoviricetes
k141_113671_length_25355_cov_20.0056	19.89				Viruses;Duplodnaviria;Heunggongvirae;Uroviricota;Caudoviricetes
k141_1137023_length_15412_cov_46.4550	28.55				Viruses;Duplodnaviria;Heunggongvirae;Uroviricota;Caudoviricetes
k141_1137048_length_13346_cov_112.6253	9.43				Viruses;Duplodnaviria;Heunggongvirae;Uroviricota;Caudoviricetes
k141_1137066_length_10126_cov_11.0000	9.09				Viruses;Duplodnaviria;Heunggongvirae;Uroviricota;Caudoviricetes
k141_1137132_length_10704_cov_54.6687	20.53				Viruses;Duplodnaviria;Heunggongvirae;Uroviricota;Caudoviricetes
k141_1137376_length_19500_cov_24.0450	28.73				Viruses;Duplodnaviria;Heunggongvirae;Uroviricota;Caudoviricetes;Crassvirales
k141_1137462_length_20801_cov_24.9074	38.84				Viruses;Duplodnaviria;Heunggongvirae;Uroviricota;Caudoviricetes
k141_1137636_length_15220_cov_19.9877	42.69				Viruses;Duplodnaviria;Heunggongvirae;Uroviricota;Caudoviricetes
k141_113773_length_12431_cov_11.5494	11.61				Viruses;Duplodnaviria;Heunggongvirae;Uroviricota;Caudoviricetes
k141_1137853_length_15085_cov_20.5503_1	NA	Y			Viruses;Duplodnaviria;Heunggongvirae;Uroviricota;Caudoviricetes;Crassvirales
k141_1138149_length_10326_cov_35.2243	27.48				Viruses;Duplodnaviria;Heunggongvirae;Uroviricota;Caudoviricetes
k141_113820_length_17340_cov_26.0000	28.49				Viruses;Duplodnaviria;Heunggongvirae;Uroviricota;Caudoviricetes
k141_113838_length_22533_cov_112.4482	57.85				Viruses;Duplodnaviria;Heunggongvirae;Uroviricota;Caudoviricetes
k141_11385_length_33123_cov_61.0271_fragment_1	4.59				Viruses;Duplodnaviria;Heunggongvirae;Uroviricota;Caudoviricetes
k141_1138586_length_15004_cov_34.5550	1.24				Viruses;Duplodnaviria;Heunggongvirae;Uroviricota;Caudoviricetes
k141_1138620_length_87592_cov_38.4210	48.35				Viruses;Duplodnaviria;Heunggongvirae;Uroviricota;Caudoviricetes
k141_1138872_length_19044_cov_103.7479	50.8				Viruses;Duplodnaviria;Heunggongvirae;Uroviricota;Caudoviricetes
k141_1138884_length_17783_cov_40.8183	9.94				Viruses;Duplodnaviria;Heunggongvirae;Uroviricota;Caudoviricetes
k141_1138903_length_11184_cov_26.8202	19.15				Viruses;Duplodnaviria;Heunggongvirae;Uroviricota;Caudoviricetes
k141_1138908_length_12551_cov_140.1466	11.55				Viruses;Duplodnaviria;Heunggongvirae;Uroviricota;Caudoviricetes
k141_1139093_length_11161_cov_154.7289	12.64		Y		Viruses;Duplodnaviria;Heunggongvirae;Uroviricota;Caudoviricetes
k141_1139115_length_14614_cov_61.9974	25.39				Viruses;Duplodnaviria;Heunggongvirae;Uroviricota;Caudoviricetes
k141_1139162_length_15933_cov_146.1922	4.02				Viruses;Duplodnaviria;Heunggongvirae;Uroviricota;Caudoviricetes;Crassvirales
k141_1139202_length_11051_cov_31.5368	4				Viruses;Duplodnaviria;Heunggongvirae;Uroviricota;Caudoviricetes
k141_1139240_length_16731_cov_28.9707	6.47				Viruses;Duplodnaviria;Heunggongvirae;Uroviricota;Caudoviricetes
k141_1139653_length_25743_cov_14.1589	68.66				Viruses;Duplodnaviria;Heunggongvirae;Uroviricota;Caudoviricetes
k141_1139667_length_11766_cov_11.0000	27.63				Viruses;Duplodnaviria;Heunggongvirae;Uroviricota;Caudoviricetes
k141_113971_length_11557_cov_28.5439	30.42				Viruses;Duplodnaviria;Heunggongvirae;Uroviricota;Caudoviricetes
k141_1139745_length_12105_cov_13.0000_1	NA	Y			Viruses;Duplodnaviria;Heunggongvirae;Uroviricota;Caudoviricetes
k141_1139869_length_15346_cov_156.8772	42.62			Y	Viruses;Duplodnaviria;Heunggongvirae;Uroviricota;Caudoviricetes
k141_1140276_length_10498_cov_15.0000	4.35				Viruses;Duplodnaviria;Heunggongvirae;Uroviricota;Caudoviricetes
k141_1140347_length_16688_cov_22.3138	39.46		Y		Viruses;Duplodnaviria;Heunggongvirae;Uroviricota;Caudoviricetes
k141_1140440_length_10559_cov_36.7226	5.84				Viruses;Duplodnaviria;Heunggongvirae;Uroviricota;Caudoviricetes
k141_1140451_length_25061_cov_61.6614	6.93				Viruses;Duplodnaviria;Heunggongvirae;Uroviricota;Caudoviricetes
k141_1140475_length_96608_cov_37.1149	99.78			Y	Viruses;Duplodnaviria;Heunggongvirae;Uroviricota;Caudoviricetes
k141_1140484_length_14062_cov_180.2054	7.83				Viruses;Duplodnaviria;Heunggongvirae;Uroviricota;Caudoviricetes
k141_1140516_length_13367_cov_19.8846	3.84				Viruses;Duplodnaviria;Heunggongvirae;Uroviricota;Caudoviricetes
k141_1140530_length_11172_cov_16.0000	8.48				Viruses;Duplodnaviria;Heunggongvirae;Uroviricota;Caudoviricetes
k141_1140650_length_19979_cov_15.7291	16.81				Viruses;Duplodnaviria;Heunggongvirae;Uroviricota;Caudoviricetes
k141_1140827_length_16407_cov_65.6041	25.61				Viruses;Duplodnaviria;Heunggongvirae;Uroviricota;Caudoviricetes;Crassvirales
k141_1140950_length_10678_cov_12.8730	5.65				Viruses;Duplodnaviria;Heunggongvirae;Uroviricota;Caudoviricetes
k141_1140961_length_12996_cov_28.0000	21.47				Viruses;Duplodnaviria;Heunggongvirae;Uroviricota;Caudoviricetes;Crassvirales
k141_114110_length_10779_cov_183.1332	6.96				Viruses;Duplodnaviria;Heunggongvirae;Uroviricota;Caudoviricetes
k141_1141340_length_14999_cov_29.2720	10.37				Viruses;Duplodnaviria;Heunggongvirae;Uroviricota;Caudoviricetes
k141_11414_length_28239_cov_62.2340	5.65				Viruses;Varidnaviria;Bamfordvirae;Nucleocytoviricota;Megaviricetes
k141_1141407_length_12976_cov_19.4781	8.67				Viruses;Duplodnaviria;Heunggongvirae;Uroviricota;Caudoviricetes
k141_1141547_length_14043_cov_24.4944	12.83				Viruses;Duplodnaviria;Heunggongvirae;Uroviricota;Caudoviricetes
k141_1141640_length_14645_cov_40.5650	34.17				Viruses;Duplodnaviria;Heunggongvirae;Uroviricota;Caudoviricetes;Zobellviridae
k141_1141734_length_17406_cov_21.1770	4.95				Viruses;Duplodnaviria;Heunggongvirae;Uroviricota;Caudoviricetes
k141_114177_length_16288_cov_37.4296	4.45				Viruses;Duplodnaviria;Heunggongvirae;Uroviricota;Caudoviricetes
k141_1141772_length_13548_cov_18.0000	5.37				Viruses;Duplodnaviria;Heunggongvirae;Uroviricota;Caudoviricetes;Kyanoviridae
k141_1141784_length_10650_cov_86.5561	28.26				Viruses;Duplodnaviria;Heunggongvirae;Uroviricota;Caudoviricetes
k141_114193_length_14862_cov_308.2547	8.04				Viruses;Duplodnaviria;Heunggongvirae;Uroviricota;Caudoviricetes;Kyanoviridae
k141_1141948_length_25212_cov_54.8629	15.17				Viruses;Duplodnaviria;Heunggongvirae;Uroviricota;Caudoviricetes
k141_1141991_length_10748_cov_12.5769	30.37				Viruses;Duplodnaviria;Heunggongvirae;Uroviricota;Caudoviricetes
k141_1142031_length_10880_cov_35.4065	18.12				Viruses;Duplodnaviria;Heunggongvirae;Uroviricota;Caudoviricetes
k141_1142059_length_10043_cov_35.7605	5.49				Viruses;Duplodnaviria;Heunggongvirae;Uroviricota;Caudoviricetes
k141_1142375_length_10416_cov_36.7255	2.92				Viruses;Duplodnaviria;Heunggongvirae;Uroviricota;Caudoviricetes
k141_114239_length_10528_cov_7.0000	NA				Viruses;Duplodnaviria;Heunggongvirae;Uroviricota;Caudoviricetes
k141_1142734_length_10946_cov_11.0000	6.25				Viruses;Duplodnaviria;Heunggongvirae;Uroviricota;Caudoviricetes
k141_1142900_length_10920_cov_104.1005	30.17				Viruses;Duplodnaviria;Heunggongvirae;Uroviricota;Caudoviricetes
k141_1142938_length_16021_cov_188.7647	8.5				Viruses;Duplodnaviria;Heunggongvirae;Uroviricota;Caudoviricetes
k141_114323_length_15254_cov_260.8806	44.7				Viruses;Duplodnaviria;Heunggongvirae;Uroviricota;Caudoviricetes
k141_1143285_length_18155_cov_29.1680	43.87				Viruses;Duplodnaviria;Heunggongvirae;Uroviricota;Caudoviricetes
k141_1143365_length_13200_cov_26.0000	5.86				Viruses;Duplodnaviria;Heunggongvirae;Uroviricota;Caudoviricetes;Kyanoviridae
k141_1143450_length_11888_cov_14.4856	10.07				Viruses;Duplodnaviria;Heunggongvirae;Uroviricota;Caudoviricetes
k141_1143451_length_10282_cov_39.9500	25.45				Viruses;Duplodnaviria;Heunggongvirae;Uroviricota;Caudoviricetes
k141_1143475_length_11475_cov_22.9798	4.32			Y	Viruses;Duplodnaviria;Heunggongvirae;Uroviricota;Caudoviricetes
k141_114348_length_11301_cov_14.4597	3.14				Viruses;Duplodnaviria;Heunggongvirae;Uroviricota;Caudoviricetes
k141_1143562_length_16495_cov_32.7982	7.83				Viruses;Duplodnaviria;Heunggongvirae;Uroviricota;Caudoviricetes
k141_1143597_length_27547_cov_135.9762	15.39				Viruses;Duplodnaviria;Heunggongvirae;Uroviricota;Caudoviricetes
k141_1143731_length_12484_cov_48.7360	21.68				Viruses;Duplodnaviria;Heunggongvirae;Uroviricota;Caudoviricetes
k141_1143934_length_14105_cov_275.0304	23.32				Viruses;Duplodnaviria;Heunggongvirae;Uroviricota;Caudoviricetes;Crassvirales
k141_1144037_length_13393_cov_9.3942	44.75				Unclassified
k141_1144103_length_11901_cov_22.6901	21.26				Viruses;Duplodnaviria;Heunggongvirae;Uroviricota;Caudoviricetes
k141_1144195_length_17155_cov_14.3817	50.54		Y		Viruses;Duplodnaviria;Heunggongvirae;Uroviricota;Caudoviricetes
k141_1144246_length_12197_cov_55.2114	6.11				Viruses;Duplodnaviria;Heunggongvirae;Uroviricota;Caudoviricetes;Kyanoviridae
k141_1144275_length_28540_cov_12.0000	77.35				Viruses;Duplodnaviria;Heunggongvirae;Uroviricota;Caudoviricetes
k141_1144399_length_10398_cov_21.0000	32.14			Y	Viruses;Duplodnaviria;Heunggongvirae;Uroviricota;Caudoviricetes
k141_1144503_length_10475_cov_30.2550	NA				Viruses;Duplodnaviria;Heunggongvirae;Uroviricota;Caudoviricetes
k141_1144631_length_12160_cov_44.9460	4.56				PLV
k141_114469_length_15357_cov_75.1847	13.55				Viruses;Duplodnaviria;Heunggongvirae;Uroviricota;Caudoviricetes
k141_1144734_length_14039_cov_19.6950	38.48				Viruses;Duplodnaviria;Heunggongvirae;Uroviricota;Caudoviricetes
k141_1144834_length_31040_cov_14.8834	17.24				Viruses;Duplodnaviria;Heunggongvirae;Uroviricota;Caudoviricetes
k141_1144874_length_22355_cov_13.8956	66.95		Y		Viruses;Duplodnaviria;Heunggongvirae;Uroviricota;Caudoviricetes
k141_1144920_length_39566_cov_28.0166	62.12		Y		Viruses;Duplodnaviria;Heunggongvirae;Uroviricota;Caudoviricetes
k141_1144931_length_10222_cov_40.2582	18.91				Viruses;Duplodnaviria;Heunggongvirae;Uroviricota;Caudoviricetes
k141_1144959_length_10653_cov_46.7136	6.07				Viruses;Duplodnaviria;Heunggongvirae;Uroviricota;Caudoviricetes
k141_1145016_length_14370_cov_21.8340	38.09				Viruses;Duplodnaviria;Heunggongvirae;Uroviricota;Caudoviricetes
k141_1145170_length_12907_cov_13.0000	8.16				Viruses;Duplodnaviria;Heunggongvirae;Uroviricota;Caudoviricetes
k141_1145170_length_38411_cov_25.0000	18.18				Viruses;Duplodnaviria;Heunggongvirae;Uroviricota;Caudoviricetes
k141_1145196_length_11332_cov_12.0000	6.41				Viruses;Duplodnaviria;Heunggongvirae;Uroviricota;Caudoviricetes;Ackermannviridae
k141_1145209_length_23605_cov_15.2789	40.15				Viruses;Duplodnaviria;Heunggongvirae;Uroviricota;Caudoviricetes;Crassvirales
k141_1145453_length_10911_cov_35.1578	5.38			Y	Viruses;Duplodnaviria;Heunggongvirae;Uroviricota;Caudoviricetes
k141_1145673_length_23804_cov_33.5886	6.41				Viruses;Duplodnaviria;Heunggongvirae;Uroviricota;Caudoviricetes
k141_1145794_length_12429_cov_254.1729	23				Viruses;Duplodnaviria;Heunggongvirae;Uroviricota;Caudoviricetes
k141_1145839_length_19380_cov_25.7435	5.25				Viruses;Duplodnaviria;Heunggongvirae;Uroviricota;Caudoviricetes
k141_1146040_length_19007_cov_35.0000	30.39				Viruses;Duplodnaviria;Heunggongvirae;Uroviricota;Caudoviricetes
k141_1146046_length_11926_cov_147.6688	16.15				Viruses;Duplodnaviria;Heunggongvirae;Uroviricota;Caudoviricetes
k141_1146239_length_13920_cov_42.4145	3.85				Viruses;Duplodnaviria;Heunggongvirae;Uroviricota;Caudoviricetes
k141_1146431_length_12310_cov_42.0288	NA				Unclassified
k141_114667_length_12494_cov_33.9564	5.03				Viruses;Duplodnaviria;Heunggongvirae;Uroviricota;Caudoviricetes
k141_1146746_length_10136_cov_35.7045	27.33				Viruses;Duplodnaviria;Heunggongvirae;Uroviricota;Caudoviricetes;Autographiviridae
k141_1146822_length_12999_cov_33.0546	3.69				Viruses;Duplodnaviria;Heunggongvirae;Uroviricota;Caudoviricetes
k141_1146839_length_18080_cov_147.0505	3.45				Viruses;Varidnaviria;Bamfordvirae;Nucleocytoviricota;Megaviricetes;Algavirales;Phycodnaviridae
k141_1146892_length_21339_cov_105.3230	11.92				Viruses;Duplodnaviria;Heunggongvirae;Uroviricota;Caudoviricetes
k141_1146906_length_15255_cov_24.0347	8				Viruses;Duplodnaviria;Heunggongvirae;Uroviricota;Caudoviricetes;Kyanoviridae
k141_1147241_length_12151_cov_11.0000	28.2				Viruses;Duplodnaviria;Heunggongvirae;Uroviricota;Caudoviricetes;Zobellviridae
k141_1147277_length_11385_cov_38.9360	3.17				Viruses;Duplodnaviria;Heunggongvirae;Uroviricota;Caudoviricetes
k141_1147420_length_10204_cov_44.9881	10.18				Viruses;Duplodnaviria;Heunggongvirae;Uroviricota;Caudoviricetes
k141_1147473_length_18398_cov_24.1967	10				Viruses;Duplodnaviria;Heunggongvirae;Uroviricota;Caudoviricetes
k141_1147879_length_13134_cov_36.6310	7.82				Viruses;Duplodnaviria;Heunggongvirae;Uroviricota;Caudoviricetes
k141_1147907_length_13781_cov_20.8782	4.13				Viruses;Duplodnaviria;Heunggongvirae;Uroviricota;Caudoviricetes
k141_114795_length_10654_cov_23.7052	13.08				Viruses;Duplodnaviria;Heunggongvirae;Uroviricota;Caudoviricetes
k141_1148019_length_16670_cov_23.6697	49.67		Y		Viruses;Duplodnaviria;Heunggongvirae;Uroviricota;Caudoviricetes
k141_1148105_length_11944_cov_23.2278	33.91				Viruses;Duplodnaviria;Heunggongvirae;Uroviricota;Caudoviricetes
k141_1148275_length_11898_cov_12.4180	33.05				Viruses;Duplodnaviria;Heunggongvirae;Uroviricota;Caudoviricetes
k141_1148427_length_12925_cov_20.1776	24.95				Viruses;Duplodnaviria;Heunggongvirae;Uroviricota;Caudoviricetes
k141_1148552_length_10730_cov_22.7481	3.07				Viruses;Duplodnaviria;Heunggongvirae;Uroviricota;Caudoviricetes
k141_1148902_length_22134_cov_64.6652	7.05				Viruses;Duplodnaviria;Heunggongvirae;Uroviricota;Caudoviricetes
k141_1148954_length_19710_cov_47.3159	9.67				Viruses;Duplodnaviria;Heunggongvirae;Uroviricota;Caudoviricetes
k141_1149092_length_13669_cov_49.0000	7.48				Viruses;Duplodnaviria;Heunggongvirae;Uroviricota;Caudoviricetes
k141_1149190_length_15471_cov_9.9997	51.15				Viruses;Duplodnaviria;Heunggongvirae;Uroviricota;Caudoviricetes
k141_1149390_length_10297_cov_236.0000	0.89				Viruses;Varidnaviria;Bamfordvirae;Nucleocytoviricota;Megaviricetes;Algavirales;Phycodnaviridae
k141_1149584_length_12836_cov_83.8251	7.08				Viruses;Duplodnaviria;Heunggongvirae;Uroviricota;Caudoviricetes
k141_1149615_length_35970_cov_21.3302	18.73				Viruses;Duplodnaviria;Heunggongvirae;Uroviricota;Caudoviricetes
k141_1149723_length_19615_cov_13.2701	15.65		Y		Viruses;Duplodnaviria;Heunggongvirae;Uroviricota;Caudoviricetes
k141_1149864_length_13432_cov_66.3444	23.98				Viruses;Duplodnaviria;Heunggongvirae;Uroviricota;Caudoviricetes
k141_1149904_length_12451_cov_9.2058	6.97				Viruses;Duplodnaviria;Heunggongvirae;Uroviricota;Caudoviricetes
k141_1150032_length_17403_cov_45.0438	7.41				Viruses;Duplodnaviria;Heunggongvirae;Uroviricota;Caudoviricetes;Kyanoviridae
k141_115013_length_30248_cov_153.1326	88.34				Viruses;Duplodnaviria;Heunggongvirae;Uroviricota;Caudoviricetes
k141_1150171_length_18744_cov_34.9000	30.64				Viruses;Duplodnaviria;Heunggongvirae;Uroviricota;Caudoviricetes;Crassvirales
k141_1150197_length_11063_cov_25.1787	8.04				Viruses;Duplodnaviria;Heunggongvirae;Uroviricota;Caudoviricetes
k141_1150244_length_16794_cov_16.4030	10.19				Viruses;Duplodnaviria;Heunggongvirae;Uroviricota;Caudoviricetes
k141_1150310_length_11864_cov_132.7592	11.54				Viruses;Duplodnaviria;Heunggongvirae;Uroviricota;Caudoviricetes
k141_115032_length_39984_cov_57.0781	14.66				Viruses;Duplodnaviria;Heunggongvirae;Uroviricota;Caudoviricetes
k141_115035_length_13958_cov_165.0924	23.09				Viruses;Duplodnaviria;Heunggongvirae;Uroviricota;Caudoviricetes;Crassvirales
k141_1150366_length_10210_cov_25.9460	16.38				Viruses;Duplodnaviria;Heunggongvirae;Uroviricota;Caudoviricetes
k141_1150446_length_21931_cov_29.5969	14.99				Viruses;Duplodnaviria;Heunggongvirae;Uroviricota;Caudoviricetes
k141_1150667_length_16653_cov_42.3066	31.09				Viruses;Duplodnaviria;Heunggongvirae;Uroviricota;Caudoviricetes
k141_1150761_length_13045_cov_75.0000	23.55				Viruses;Duplodnaviria;Heunggongvirae;Uroviricota;Caudoviricetes
k141_1151176_length_11526_cov_15.0000	5				Viruses;Duplodnaviria;Heunggongvirae;Uroviricota;Caudoviricetes
k141_1151191_length_10580_cov_49.0140	5.78				Viruses;Duplodnaviria;Heunggongvirae;Uroviricota;Caudoviricetes
k141_115132_length_14624_cov_27.0000	9.44				Viruses;Duplodnaviria;Heunggongvirae;Uroviricota;Caudoviricetes
k141_1151451_length_28324_cov_29.4594	7.02				Viruses;Duplodnaviria;Heunggongvirae;Uroviricota;Caudoviricetes
k141_1151478_length_30429_cov_26.9492	90.57				Viruses;Duplodnaviria;Heunggongvirae;Uroviricota;Caudoviricetes
k141_1151529_length_17178_cov_17.8783	14.56				Viruses;Duplodnaviria;Heunggongvirae;Uroviricota;Caudoviricetes
k141_1151763_length_13705_cov_12.4793	21.51				Viruses;Duplodnaviria;Heunggongvirae;Uroviricota;Caudoviricetes
k141_115182_length_14841_cov_12.9973	5.43				Viruses;Duplodnaviria;Heunggongvirae;Uroviricota;Caudoviricetes
k141_1151876_length_18751_cov_225.0882	10.36				Viruses;Duplodnaviria;Heunggongvirae;Uroviricota;Caudoviricetes
k141_1151892_length_13291_cov_67.5553	7.21				Viruses;Duplodnaviria;Heunggongvirae;Uroviricota;Caudoviricetes
k141_115207_length_98439_cov_19.6309	49.13				Viruses;Duplodnaviria;Heunggongvirae;Uroviricota;Caudoviricetes
k141_1152133_length_19028_cov_19.0611	8.9				Viruses;Duplodnaviria;Heunggongvirae;Uroviricota;Caudoviricetes
k141_1152195_length_12984_cov_74.5620_1	NA	Y			Viruses;Duplodnaviria;Heunggongvirae;Uroviricota;Caudoviricetes;Kyanoviridae
k141_1152512_length_10104_cov_101.9815	2.89				Viruses;Duplodnaviria;Heunggongvirae;Uroviricota;Caudoviricetes
k141_1152615_length_14076_cov_31.3290	22.59				Viruses;Duplodnaviria;Heunggongvirae;Uroviricota;Caudoviricetes
k141_1152649_length_10522_cov_13.3035	7.55				Unclassified
k141_1152671_length_31023_cov_21.3467	100		Y		Viruses;Duplodnaviria;Heunggongvirae;Uroviricota;Caudoviricetes
k141_1153142_length_16711_cov_26.0000	47.04				Viruses;Duplodnaviria;Heunggongvirae;Uroviricota;Caudoviricetes
k141_1153364_length_10246_cov_8.0000	8.56				Viruses;Duplodnaviria;Heunggongvirae;Uroviricota;Caudoviricetes
k141_1153388_length_15324_cov_22.1496	25.82				Viruses;Duplodnaviria;Heunggongvirae;Uroviricota;Caudoviricetes
k141_1153411_length_19599_cov_25.9166	32.32				Viruses;Duplodnaviria;Heunggongvirae;Uroviricota;Caudoviricetes
k141_1153485_length_11049_cov_20.9193	26.67		Y		Viruses;Duplodnaviria;Heunggongvirae;Uroviricota;Caudoviricetes;Autographiviridae
k141_115352_length_11605_cov_32.8328	28.04		Y		Viruses;Duplodnaviria;Heunggongvirae;Uroviricota;Caudoviricetes
k141_1153613_length_15168_cov_18.0000	4.37				Viruses;Duplodnaviria;Heunggongvirae;Uroviricota;Caudoviricetes
k141_1153693_length_13158_cov_26.3994	38.49				Viruses;Duplodnaviria;Heunggongvirae;Uroviricota;Caudoviricetes
k141_1153891_length_13926_cov_27.0000	8.42				Viruses;Duplodnaviria;Heunggongvirae;Uroviricota;Caudoviricetes
k141_1153939_length_13878_cov_50.6878	10.06				Viruses;Duplodnaviria;Heunggongvirae;Uroviricota;Caudoviricetes
k141_1154062_length_21171_cov_15.7349	3.65		Y		Unclassified
k141_1154105_length_17699_cov_12.0000	10.06				Viruses;Duplodnaviria;Heunggongvirae;Uroviricota;Caudoviricetes
k141_1154465_length_24570_cov_21.5053	25.84				Viruses;Duplodnaviria;Heunggongvirae;Uroviricota;Caudoviricetes
k141_1154471_length_28439_cov_27.6881	NA				Unclassified
k141_1154507_length_10769_cov_81.3680	29.79				Viruses;Duplodnaviria;Heunggongvirae;Uroviricota;Caudoviricetes
k141_1154666_length_15202_cov_10.0000	9.12				Viruses;Duplodnaviria;Heunggongvirae;Uroviricota;Caudoviricetes
k141_1154753_length_25738_cov_21.0188	14.06				Viruses;Duplodnaviria;Heunggongvirae;Uroviricota;Caudoviricetes
k141_1154882_length_11544_cov_27.6612	6.58				Viruses;Duplodnaviria;Heunggongvirae;Uroviricota;Caudoviricetes
k141_1155103_length_10915_cov_17.7958	31.71				Viruses;Duplodnaviria;Heunggongvirae;Uroviricota;Caudoviricetes
k141_115525_length_48658_cov_41.8108	26.99				Viruses;Duplodnaviria;Heunggongvirae;Uroviricota;Caudoviricetes
k141_1155468_length_10296_cov_30.0142	5.5				Viruses;Duplodnaviria;Heunggongvirae;Uroviricota;Caudoviricetes
k141_115549_length_11729_cov_18.0000	6.84				Viruses;Duplodnaviria;Heunggongvirae;Uroviricota;Caudoviricetes
k141_1155498_length_17481_cov_64.1813	31.83				Viruses;Duplodnaviria;Heunggongvirae;Uroviricota;Caudoviricetes
k141_1155642_length_11457_cov_54.4051	19.39				Viruses;Duplodnaviria;Heunggongvirae;Uroviricota;Caudoviricetes
k141_1155789_length_34295_cov_30.0249_1	NA	Y			Viruses;Duplodnaviria;Heunggongvirae;Uroviricota;Caudoviricetes
k141_1156140_length_10335_cov_42.8055	5.65				Viruses;Duplodnaviria;Heunggongvirae;Uroviricota;Caudoviricetes
k141_1156173_length_12017_cov_55.0987	30.55				Viruses;Duplodnaviria;Heunggongvirae;Uroviricota;Caudoviricetes
k141_1156181_length_14825_cov_27.0000	36.71				Viruses;Duplodnaviria;Heunggongvirae;Uroviricota;Caudoviricetes
k141_1156247_length_11846_cov_64.5438	6				Viruses;Duplodnaviria;Heunggongvirae;Uroviricota;Caudoviricetes
k141_1156514_length_13035_cov_91.5467	7.32				Viruses;Duplodnaviria;Heunggongvirae;Uroviricota;Caudoviricetes
k141_1156631_length_15940_cov_109.2747	26.86				Viruses;Duplodnaviria;Heunggongvirae;Uroviricota;Caudoviricetes
k141_1156699_length_10599_cov_36.6976	12.7				Viruses;Duplodnaviria;Heunggongvirae;Uroviricota;Caudoviricetes;Crassvirales
k141_1156718_length_10875_cov_36.8627	5.83				Viruses;Duplodnaviria;Heunggongvirae;Uroviricota;Caudoviricetes
k141_1156781_length_29632_cov_32.3374	17.47				Viruses;Duplodnaviria;Heunggongvirae;Uroviricota;Caudoviricetes
k141_1156963_length_19539_cov_41.3800	11.86				Viruses;Duplodnaviria;Heunggongvirae;Uroviricota;Caudoviricetes
k141_115711_length_12929_cov_168.0455	5.11				Viruses;Duplodnaviria;Heunggongvirae;Uroviricota;Caudoviricetes
k141_1157163_length_10990_cov_146.9440	30.02				Viruses;Duplodnaviria;Heunggongvirae;Uroviricota;Caudoviricetes
k141_1157272_length_47188_cov_619.8763	74.98				Viruses;Duplodnaviria;Heunggongvirae;Uroviricota;Caudoviricetes;Crassvirales
k141_1157463_length_10978_cov_15.0000	74.75				Viruses;Duplodnaviria;Heunggongvirae;Uroviricota;Caudoviricetes
k141_1157702_length_21972_cov_27.6997	8.79				Viruses;Duplodnaviria;Heunggongvirae;Uroviricota;Caudoviricetes;Kyanoviridae
k141_1157738_length_28051_cov_13.6437	64.67		Y		Viruses;Duplodnaviria;Heunggongvirae;Uroviricota;Caudoviricetes
k141_1157765_length_11230_cov_117.6113	4.98				Viruses;Duplodnaviria;Heunggongvirae;Uroviricota;Caudoviricetes;Kyanoviridae
k141_1158070_length_13834_cov_22.3622	7.71				Viruses;Duplodnaviria;Heunggongvirae;Uroviricota;Caudoviricetes
k141_1158073_length_10521_cov_22.8610	4.99				Viruses;Duplodnaviria;Heunggongvirae;Uroviricota;Caudoviricetes
k141_1158395_length_10002_cov_16.9873	12.97				Viruses;Duplodnaviria;Heunggongvirae;Uroviricota;Caudoviricetes
k141_1158409_length_14367_cov_85.9646	23.75				Viruses;Duplodnaviria;Heunggongvirae;Uroviricota;Caudoviricetes
k141_1158465_length_12602_cov_65.3879	3.65				Viruses;Duplodnaviria;Heunggongvirae;Uroviricota;Caudoviricetes
k141_1158579_length_16797_cov_22.1965	NA				Viruses;Duplodnaviria;Heunggongvirae;Uroviricota;Caudoviricetes
k141_1158595_length_12762_cov_10.1852	5.45				Viruses;Duplodnaviria;Heunggongvirae;Uroviricota;Caudoviricetes
k141_115869_length_24224_cov_38.8277	45.98				Viruses;Duplodnaviria;Heunggongvirae;Uroviricota;Caudoviricetes
k141_1159237_length_13047_cov_54.1346	24.78				Viruses;Duplodnaviria;Heunggongvirae;Uroviricota;Caudoviricetes
k141_1159243_length_10312_cov_76.2530	6.24				Viruses;Duplodnaviria;Heunggongvirae;Uroviricota;Caudoviricetes
k141_1159354_length_16109_cov_29.8779	7.96				Viruses;Duplodnaviria;Heunggongvirae;Uroviricota;Caudoviricetes
k141_1159360_length_36262_cov_17.9383	100				Viruses;Duplodnaviria;Heunggongvirae;Uroviricota;Caudoviricetes
k141_1159383_length_13607_cov_80.4915	9.77				Viruses;Duplodnaviria;Heunggongvirae;Uroviricota;Caudoviricetes
k141_1159398_length_10712_cov_33.6190	5.64				Viruses;Duplodnaviria;Heunggongvirae;Uroviricota;Caudoviricetes
k141_1159606_length_11193_cov_10.4972	5.02				Viruses;Duplodnaviria;Heunggongvirae;Uroviricota;Caudoviricetes
k141_1159670_length_10006_cov_13.9790	9.72				Viruses;Duplodnaviria;Heunggongvirae;Uroviricota;Caudoviricetes
k141_1159697_length_13475_cov_19.0874	12.8		Y		Viruses;Duplodnaviria;Heunggongvirae;Uroviricota;Caudoviricetes
k141_1159800_length_11034_cov_58.7463	5.74				Viruses;Duplodnaviria;Heunggongvirae;Uroviricota;Caudoviricetes
k141_115994_length_15543_cov_170.7385	47.23				Viruses;Duplodnaviria;Heunggongvirae;Uroviricota;Caudoviricetes
k141_1159996_length_66010_cov_22.0486	54.42		Y		Viruses;Duplodnaviria;Heunggongvirae;Uroviricota;Caudoviricetes
k141_1160227_length_10579_cov_49.1565	19.1				Viruses;Duplodnaviria;Heunggongvirae;Uroviricota;Caudoviricetes
k141_1160369_length_10491_cov_12.0552	17.52				Viruses;Duplodnaviria;Heunggongvirae;Uroviricota;Caudoviricetes;Crassvirales
k141_1160392_length_47010_cov_19.0619	100				Viruses;Duplodnaviria;Heunggongvirae;Uroviricota;Caudoviricetes
k141_1160621_length_23515_cov_27.0389	11.46				Viruses;Duplodnaviria;Heunggongvirae;Uroviricota;Caudoviricetes
k141_1160665_length_13529_cov_91.8663	44.91			Y	Viruses;Duplodnaviria;Heunggongvirae;Uroviricota;Caudoviricetes
k141_116077_length_14081_cov_12.0000	7.66				Viruses;Duplodnaviria;Heunggongvirae;Uroviricota;Caudoviricetes
k141_1160789_length_17389_cov_21.0000	16.5				Viruses;Duplodnaviria;Heunggongvirae;Uroviricota;Caudoviricetes
k141_1160853_length_12072_cov_105.2323	6.46				Viruses;Duplodnaviria;Heunggongvirae;Uroviricota;Caudoviricetes
k141_1160899_length_39074_cov_20.8941	34.21				Viruses;Duplodnaviria;Heunggongvirae;Uroviricota;Caudoviricetes;Crassvirales
k141_1160915_length_12541_cov_21.4198	NA				Viruses;Duplodnaviria;Heunggongvirae;Uroviricota;Caudoviricetes;Kyanoviridae
k141_1160918_length_11489_cov_22.0149	11.86				Viruses;Duplodnaviria;Heunggongvirae;Uroviricota;Caudoviricetes
k141_1161094_length_12551_cov_25.4338	10.32				Viruses;Duplodnaviria;Heunggongvirae;Uroviricota;Caudoviricetes
k141_1161129_length_33906_cov_40.3890	39.32				Viruses;Duplodnaviria;Heunggongvirae;Uroviricota;Caudoviricetes;Crassvirales
k141_116118_length_10245_cov_30.0000	19.15				Viruses;Duplodnaviria;Heunggongvirae;Uroviricota;Caudoviricetes
k141_1161252_length_21739_cov_11.5574	61.08				Viruses;Duplodnaviria;Heunggongvirae;Uroviricota;Caudoviricetes
k141_1161437_length_10177_cov_22.0018	6.12				Viruses;Duplodnaviria;Heunggongvirae;Uroviricota;Caudoviricetes
k141_1161499_length_11440_cov_27.6143	35.53				Viruses;Duplodnaviria;Heunggongvirae;Uroviricota;Caudoviricetes
k141_1161587_length_15674_cov_32.0957	5.41				Viruses;Varidnaviria;Bamfordvirae;Nucleocytoviricota;Megaviricetes;Algavirales;Phycodnaviridae
k141_116159_length_31026_cov_15.0000	75.5				Viruses;Duplodnaviria;Heunggongvirae;Uroviricota;Caudoviricetes
k141_1161666_length_27074_cov_20.7336	14.9				Viruses;Duplodnaviria;Heunggongvirae;Uroviricota;Caudoviricetes
k141_1161736_length_50030_cov_47.2038	32.1				Viruses;Duplodnaviria;Heunggongvirae;Uroviricota;Caudoviricetes
k141_1162134_length_15067_cov_28.4096	33.3				Viruses;Duplodnaviria;Heunggongvirae;Uroviricota;Caudoviricetes
k141_1162217_length_48682_cov_20.2915_1	NA	Y			Viruses;Duplodnaviria;Heunggongvirae;Uroviricota;Caudoviricetes
k141_1162373_length_18787_cov_62.9875	57.49			Y	Viruses;Duplodnaviria;Heunggongvirae;Uroviricota;Caudoviricetes
k141_1162389_length_13249_cov_34.4657	25.28				Viruses;Duplodnaviria;Heunggongvirae;Uroviricota;Caudoviricetes
k141_1162515_length_12103_cov_16.0000	35.69				Viruses;Duplodnaviria;Heunggongvirae;Uroviricota;Caudoviricetes
k141_1162623_length_25308_cov_24.3917	26.97				Viruses;Duplodnaviria;Heunggongvirae;Uroviricota;Caudoviricetes
k141_11627_length_17641_cov_203.7996	50.89				Viruses;Duplodnaviria;Heunggongvirae;Uroviricota;Caudoviricetes
k141_1162806_length_36528_cov_21.6807	23.38				Viruses;Duplodnaviria;Heunggongvirae;Uroviricota;Caudoviricetes
k141_116288_length_13183_cov_30.7309	3.75				Viruses;Duplodnaviria;Heunggongvirae;Uroviricota;Caudoviricetes
k141_1162893_length_16490_cov_29.0782	9.06				Viruses;Duplodnaviria;Heunggongvirae;Uroviricota;Caudoviricetes;Kyanoviridae
k141_1163170_length_11419_cov_26.6139	32.97				Viruses;Duplodnaviria;Heunggongvirae;Uroviricota;Caudoviricetes
k141_1163286_length_10017_cov_13.9447	19.08				Viruses;Duplodnaviria;Heunggongvirae;Uroviricota;Caudoviricetes
k141_1163375_length_20025_cov_94.9134	55.24				Viruses;Duplodnaviria;Heunggongvirae;Uroviricota;Caudoviricetes
k141_1163393_length_10040_cov_72.1019	11.24			Y	Viruses;Duplodnaviria;Heunggongvirae;Uroviricota;Caudoviricetes
k141_1163489_length_14746_cov_18.1937	4.66				Viruses;Duplodnaviria;Heunggongvirae;Uroviricota;Caudoviricetes
k141_1163489_length_15437_cov_26.7197	13.52				Viruses;Duplodnaviria;Heunggongvirae;Uroviricota;Caudoviricetes
k141_1163754_length_10771_cov_220.6268	18.47				Viruses;Duplodnaviria;Heunggongvirae;Uroviricota;Caudoviricetes
k141_1163970_length_12873_cov_23.0000	6.61				Viruses;Duplodnaviria;Heunggongvirae;Uroviricota;Caudoviricetes;Kyanoviridae
k141_1164101_length_13692_cov_17.0000	7.96				Viruses;Duplodnaviria;Heunggongvirae;Uroviricota;Caudoviricetes
k141_1164116_length_14739_cov_20.8477	8.3				Viruses;Duplodnaviria;Heunggongvirae;Uroviricota;Caudoviricetes;Kyanoviridae
k141_1164119_length_10179_cov_47.2546	17.83				Viruses;Duplodnaviria;Heunggongvirae;Uroviricota;Caudoviricetes
k141_1164298_length_12580_cov_15.0260	7.08				Viruses;Duplodnaviria;Heunggongvirae;Uroviricota;Caudoviricetes
k141_1164384_length_28360_cov_119.5186	48.94				Viruses;Duplodnaviria;Heunggongvirae;Uroviricota;Caudoviricetes
k141_1164388_length_11170_cov_23.2833	9.66				Viruses;Duplodnaviria;Heunggongvirae;Uroviricota;Caudoviricetes
k141_1164400_length_16507_cov_76.0381	22.5				Viruses;Duplodnaviria;Heunggongvirae;Uroviricota;Caudoviricetes
k141_1164419_length_21605_cov_36.3914	6.12				Viruses;Duplodnaviria;Heunggongvirae;Uroviricota;Caudoviricetes
k141_1164430_length_70854_cov_17.0002	100				Viruses;Duplodnaviria;Heunggongvirae;Uroviricota;Caudoviricetes;Schitoviridae
k141_1164565_length_11535_cov_26.0000	1.11				Viruses;Varidnaviria;Bamfordvirae;Nucleocytoviricota;Megaviricetes;Imitervirales;Mimiviridae
k141_1164621_length_11064_cov_17.6894	33.6				Viruses;Duplodnaviria;Heunggongvirae;Uroviricota;Caudoviricetes
k141_1164624_length_19879_cov_63.0310	50.19				Viruses;Duplodnaviria;Heunggongvirae;Uroviricota;Caudoviricetes
k141_1164631_length_10197_cov_36.1843	5.74				Viruses;Duplodnaviria;Heunggongvirae;Uroviricota;Caudoviricetes
k141_116464_length_13027_cov_106.3374	5.79				Viruses;Duplodnaviria;Heunggongvirae;Uroviricota;Caudoviricetes
k141_116465_length_43874_cov_13.1343	37.58				Viruses;Duplodnaviria;Heunggongvirae;Uroviricota;Caudoviricetes
k141_116477_length_18754_cov_49.4433	43.4		Y		Viruses;Duplodnaviria;Heunggongvirae;Uroviricota;Caudoviricetes;Autographiviridae
k141_1164774_length_14406_cov_25.5968	40.73				Viruses;Duplodnaviria;Heunggongvirae;Uroviricota;Caudoviricetes
k141_1164778_length_12012_cov_29.6412	17.53				Unclassified
k141_1164918_length_12138_cov_51.4803	29.09				Viruses;Duplodnaviria;Heunggongvirae;Uroviricota;Caudoviricetes;Crassvirales
k141_1165208_length_10503_cov_64.4241	5.4			Y	Viruses;Duplodnaviria;Heunggongvirae;Uroviricota;Caudoviricetes
k141_1165323_length_12129_cov_37.1698	NA				Viruses;Duplodnaviria;Heunggongvirae;Uroviricota;Caudoviricetes
k141_1165630_length_17132_cov_31.5516	11.7				Viruses;Duplodnaviria;Heunggongvirae;Uroviricota;Caudoviricetes
k141_1165876_length_19547_cov_48.4904	51.34		Y		Viruses;Duplodnaviria;Heunggongvirae;Uroviricota;Caudoviricetes
k141_1165956_length_19925_cov_38.5674	13.95				Viruses;Duplodnaviria;Heunggongvirae;Uroviricota;Caudoviricetes
k141_1166121_length_11096_cov_15.0000	17.57				Viruses;Duplodnaviria;Heunggongvirae;Uroviricota;Caudoviricetes
k141_1166146_length_20340_cov_33.1619	56.93				Viruses;Duplodnaviria;Heunggongvirae;Uroviricota;Caudoviricetes
k141_1166186_length_13395_cov_47.8591	3.71				Viruses;Duplodnaviria;Heunggongvirae;Uroviricota;Caudoviricetes
k141_1166507_length_12960_cov_31.0000	33.78				Viruses;Duplodnaviria;Heunggongvirae;Uroviricota;Caudoviricetes
k141_1166528_length_11814_cov_39.9334	4.67				Unclassified
k141_1166577_length_12273_cov_187.9814	20.85				Viruses;Duplodnaviria;Heunggongvirae;Uroviricota;Caudoviricetes
k141_116668_length_14383_cov_21.6876	3.9				Viruses;Duplodnaviria;Heunggongvirae;Uroviricota;Caudoviricetes
k141_1166683_length_16987_cov_84.3102	9.33				Viruses;Duplodnaviria;Heunggongvirae;Uroviricota;Caudoviricetes
k141_116673_length_24777_cov_43.7256	41.49				Viruses;Duplodnaviria;Heunggongvirae;Uroviricota;Caudoviricetes
k141_1166769_length_14936_cov_24.8226	10.39				Viruses;Duplodnaviria;Heunggongvirae;Uroviricota;Caudoviricetes
k141_1166900_length_14496_cov_42.2920	10.33				Viruses;Duplodnaviria;Heunggongvirae;Uroviricota;Caudoviricetes
k141_1167173_length_23959_cov_35.4258_fragment_1	10.38			Y	Viruses;Duplodnaviria;Heunggongvirae;Uroviricota;Caudoviricetes
k141_1167497_length_11584_cov_27.2618	17.83				Viruses;Duplodnaviria;Heunggongvirae;Uroviricota;Caudoviricetes
k141_1167533_length_16249_cov_13.9944	34.71		Y		Viruses;Duplodnaviria;Heunggongvirae;Uroviricota;Caudoviricetes
k141_1167605_length_17229_cov_201.0210	9.66				Viruses;Duplodnaviria;Heunggongvirae;Uroviricota;Caudoviricetes
k141_116766_length_10485_cov_34.1814	16.61				Viruses;Duplodnaviria;Heunggongvirae;Uroviricota;Caudoviricetes
k141_1167723_length_11850_cov_73.4691	4.06				Viruses;Duplodnaviria;Heunggongvirae;Uroviricota;Caudoviricetes
k141_1168043_length_10800_cov_55.7777	19.21				Viruses;Duplodnaviria;Heunggongvirae;Uroviricota;Caudoviricetes
k141_1168168_length_10836_cov_42.0007	30.43				Viruses;Duplodnaviria;Heunggongvirae;Uroviricota;Caudoviricetes
k141_1168284_length_10300_cov_21.1379	23.81				Viruses;Duplodnaviria;Heunggongvirae;Uroviricota;Caudoviricetes;Autographiviridae
k141_1168356_length_13480_cov_93.5740	19.09				Viruses;Duplodnaviria;Heunggongvirae;Uroviricota;Caudoviricetes
k141_1168611_length_12412_cov_48.4289	24.35				Unclassified
k141_1168727_length_17230_cov_40.9125_1	NA	Y			Viruses;Duplodnaviria;Heunggongvirae;Uroviricota;Caudoviricetes
k141_1168945_length_12609_cov_14.1212	20.05				Viruses;Duplodnaviria;Heunggongvirae;Uroviricota;Caudoviricetes
k141_1169137_length_12939_cov_18.1969	23.49				Viruses;Duplodnaviria;Heunggongvirae;Uroviricota;Caudoviricetes
k141_1169175_length_10576_cov_34.8502	25.83				Viruses;Duplodnaviria;Heunggongvirae;Uroviricota;Caudoviricetes;Autographiviridae
k141_1169274_length_10412_cov_18.0000	4.36				Viruses;Duplodnaviria;Heunggongvirae;Uroviricota;Caudoviricetes
k141_1169624_length_10213_cov_18.2224	4.39				Viruses;Duplodnaviria;Heunggongvirae;Uroviricota;Caudoviricetes;Kyanoviridae
k141_1169678_length_49842_cov_69.7738	85.39				Viruses;Duplodnaviria;Heunggongvirae;Uroviricota;Caudoviricetes
k141_1169783_length_17062_cov_25.3978	9.32		Y		Viruses;Duplodnaviria;Heunggongvirae;Uroviricota;Caudoviricetes
k141_1169795_length_10538_cov_26.2262_1	NA	Y			Viruses;Duplodnaviria;Heunggongvirae;Uroviricota;Caudoviricetes
k141_1169925_length_26676_cov_17.9044	22.79				Viruses;Duplodnaviria;Heunggongvirae;Uroviricota;Caudoviricetes
k141_1170159_length_19930_cov_20.1027	13.61				Viruses;Duplodnaviria;Heunggongvirae;Uroviricota;Caudoviricetes
k141_1170288_length_19048_cov_66.1355	31.9				Viruses;Duplodnaviria;Heunggongvirae;Uroviricota;Caudoviricetes
k141_117045_length_11311_cov_18.4042	28.6		Y		Viruses;Duplodnaviria;Heunggongvirae;Uroviricota;Caudoviricetes
k141_1170587_length_14206_cov_34.5125	23.3				Viruses;Duplodnaviria;Heunggongvirae;Uroviricota;Caudoviricetes
k141_1170598_length_16594_cov_34.0000	30.9				Viruses;Duplodnaviria;Heunggongvirae;Uroviricota;Caudoviricetes
k141_1170604_length_11211_cov_27.0000	6.64				Viruses;Duplodnaviria;Heunggongvirae;Uroviricota;Caudoviricetes
k141_1170611_length_11205_cov_33.9092	11.24				Viruses;Duplodnaviria;Heunggongvirae;Uroviricota;Caudoviricetes
k141_1170636_length_11534_cov_67.4182	34.39				Viruses;Duplodnaviria;Heunggongvirae;Uroviricota;Caudoviricetes
k141_1171008_length_25583_cov_321.9670	11.18				Viruses;Duplodnaviria;Heunggongvirae;Uroviricota;Caudoviricetes;Kyanoviridae
k141_1171106_length_30959_cov_13.6368	70.1		Y		Viruses;Duplodnaviria;Heunggongvirae;Uroviricota;Caudoviricetes
k141_1171297_length_23274_cov_90.4765	38.63				Viruses;Duplodnaviria;Heunggongvirae;Uroviricota;Caudoviricetes;Crassvirales
k141_1171458_length_12233_cov_62.6480	6.85				Viruses;Duplodnaviria;Heunggongvirae;Uroviricota;Caudoviricetes
k141_1171467_length_12079_cov_54.9104	12.26				Viruses;Duplodnaviria;Heunggongvirae;Uroviricota;Caudoviricetes;Crassvirales
k141_1171565_length_12990_cov_59.0218	24.32				Viruses;Duplodnaviria;Heunggongvirae;Uroviricota;Caudoviricetes
k141_117164_length_12608_cov_16.0000	6.94				Viruses;Duplodnaviria;Heunggongvirae;Uroviricota;Caudoviricetes
k141_1171765_length_12801_cov_15.6469	27.22				Viruses;Duplodnaviria;Heunggongvirae;Uroviricota;Caudoviricetes
k141_1171848_length_11207_cov_44.9912	6.54				Viruses;Duplodnaviria;Heunggongvirae;Uroviricota;Caudoviricetes
k141_1172045_length_19072_cov_48.9911	5.28				Viruses;Duplodnaviria;Heunggongvirae;Uroviricota;Caudoviricetes
k141_1172054_length_14433_cov_62.3296	6.29				Viruses;Duplodnaviria;Heunggongvirae;Uroviricota;Caudoviricetes
k141_1172120_length_31504_cov_73.0110	47.75				Viruses;Duplodnaviria;Heunggongvirae;Uroviricota;Caudoviricetes
k141_1172134_length_12026_cov_359.9899	22.09		Y		Viruses;Duplodnaviria;Heunggongvirae;Uroviricota;Caudoviricetes
k141_1172213_length_11717_cov_22.7199	11.39				Viruses;Duplodnaviria;Heunggongvirae;Uroviricota;Caudoviricetes
k141_1172276_length_15509_cov_64.0569	21.26				Viruses;Duplodnaviria;Heunggongvirae;Uroviricota;Caudoviricetes
k141_1172475_length_34108_cov_66.1715	56.62				Viruses;Duplodnaviria;Heunggongvirae;Uroviricota;Caudoviricetes
k141_1172526_length_14997_cov_19.0000	5.48				Viruses;Duplodnaviria;Heunggongvirae;Uroviricota;Caudoviricetes
k141_1172552_length_10390_cov_25.0000	9.8			Y	Unclassified
k141_1172567_length_10021_cov_11.3211_1	NA	Y			Viruses;Duplodnaviria;Heunggongvirae;Uroviricota;Caudoviricetes
k141_1172638_length_10294_cov_15.0000	3.1				Viruses;Duplodnaviria;Heunggongvirae;Uroviricota;Caudoviricetes
k141_1172875_length_14322_cov_44.3730	32.31				Viruses;Duplodnaviria;Heunggongvirae;Uroviricota;Caudoviricetes;Autographiviridae
k141_1173110_length_30036_cov_17.4591	50.03				Viruses;Duplodnaviria;Heunggongvirae;Uroviricota;Caudoviricetes;Crassvirales
k141_1173318_length_34046_cov_21.8211	57.94				Viruses;Duplodnaviria;Heunggongvirae;Uroviricota;Caudoviricetes
k141_1173376_length_23859_cov_18.8157	38.97				Viruses;Duplodnaviria;Heunggongvirae;Uroviricota;Caudoviricetes
k141_1173462_length_13550_cov_10.9269	43.45		Y	Y	Viruses;Duplodnaviria;Heunggongvirae;Uroviricota;Caudoviricetes
k141_1173494_length_20717_cov_14.0342	11.92				Viruses;Duplodnaviria;Heunggongvirae;Uroviricota;Caudoviricetes
k141_117358_length_38611_cov_63.1224	33.78				Viruses;Duplodnaviria;Heunggongvirae;Uroviricota;Caudoviricetes;Crassvirales
k141_1173582_length_14192_cov_72.0663	6.32				Viruses;Varidnaviria;Bamfordvirae
k141_1173653_length_12287_cov_17.6297	6.82				Viruses;Duplodnaviria;Heunggongvirae;Uroviricota;Caudoviricetes
k141_1173654_length_10923_cov_26.7718	22.26				Viruses;Duplodnaviria;Heunggongvirae;Uroviricota;Caudoviricetes
k141_117380_length_15360_cov_57.3779	6.54				Viruses;Duplodnaviria;Heunggongvirae;Uroviricota;Caudoviricetes
k141_1173908_length_14921_cov_27.6984	12.42				Viruses;Duplodnaviria;Heunggongvirae;Uroviricota;Caudoviricetes
k141_1174165_length_11764_cov_52.1935	3.31				Viruses;Duplodnaviria;Heunggongvirae;Uroviricota;Caudoviricetes
k141_1174254_length_17753_cov_17.6529	28.44				Viruses;Duplodnaviria;Heunggongvirae;Uroviricota;Caudoviricetes;Crassvirales
k141_1174273_length_19509_cov_12.0236	56.6				Viruses;Duplodnaviria;Heunggongvirae;Uroviricota;Caudoviricetes
k141_1174327_length_17237_cov_22.0000	55.6		Y	Y	Viruses;Duplodnaviria;Heunggongvirae;Uroviricota;Caudoviricetes
k141_117435_length_10515_cov_35.7096	19.49				Viruses;Duplodnaviria;Heunggongvirae;Uroviricota;Caudoviricetes
k141_1174350_length_12256_cov_10.0000	7.87				Viruses;Duplodnaviria;Heunggongvirae;Uroviricota;Caudoviricetes
k141_1174409_length_11578_cov_18.6385_1	NA	Y			Viruses;Duplodnaviria;Heunggongvirae;Uroviricota;Caudoviricetes
k141_1174416_length_27632_cov_115.3552	12.39				Viruses;Duplodnaviria;Heunggongvirae;Uroviricota;Caudoviricetes;Kyanoviridae
k141_1174626_length_31646_cov_32.0263	56.18				Viruses;Duplodnaviria;Heunggongvirae;Uroviricota;Caudoviricetes;Crassvirales
k141_1174721_length_33531_cov_61.2254	65.11				Viruses;Duplodnaviria;Heunggongvirae;Uroviricota;Caudoviricetes;Demerecviridae
k141_1174783_length_10754_cov_12.0000	25.88				Viruses;Duplodnaviria;Heunggongvirae;Uroviricota;Caudoviricetes
k141_1174847_length_14266_cov_76.3651_1	NA	Y			Viruses;Duplodnaviria;Heunggongvirae;Uroviricota;Caudoviricetes
k141_1174885_length_14485_cov_30.8267	7.78				Viruses;Duplodnaviria;Heunggongvirae;Uroviricota;Caudoviricetes;Kyanoviridae
k141_1174896_length_42004_cov_37.9522	19.5				Viruses;Duplodnaviria;Heunggongvirae;Uroviricota;Caudoviricetes;Kyanoviridae
k141_1174949_length_10373_cov_67.9335	4.21				Viruses;Duplodnaviria;Heunggongvirae;Uroviricota;Caudoviricetes
k141_1174978_length_57938_cov_43.2731	50.18				Viruses;Duplodnaviria;Heunggongvirae;Uroviricota;Caudoviricetes
k141_1175033_length_10439_cov_13.0000	12.53				Viruses;Duplodnaviria;Heunggongvirae;Uroviricota;Caudoviricetes;Crassvirales
k141_1175080_length_22114_cov_33.8984	53.8		Y		Viruses;Duplodnaviria;Heunggongvirae;Uroviricota;Caudoviricetes;Autographiviridae
k141_1175202_length_10021_cov_28.3049	6.62				Viruses;Duplodnaviria;Heunggongvirae;Uroviricota;Caudoviricetes
k141_117526_length_30325_cov_40.4748	16.59				Viruses;Duplodnaviria;Heunggongvirae;Uroviricota;Caudoviricetes
k141_1175405_length_10826_cov_25.0872	3.02			Y	Viruses;Duplodnaviria;Heunggongvirae;Uroviricota;Caudoviricetes
k141_1175457_length_10142_cov_23.7429	1.75				Unclassified
k141_1175554_length_19945_cov_35.6727	46.67				Viruses;Duplodnaviria;Heunggongvirae;Uroviricota;Caudoviricetes
k141_1175676_length_10424_cov_120.9561	6.16				Viruses;Duplodnaviria;Heunggongvirae;Uroviricota;Caudoviricetes
k141_1175712_length_10539_cov_14.0015	3.33				Viruses;Duplodnaviria;Heunggongvirae;Uroviricota;Caudoviricetes
k141_1175855_length_10850_cov_414.0602	30.08			Y	Viruses;Duplodnaviria;Heunggongvirae;Uroviricota;Caudoviricetes
k141_1175904_length_418644_cov_121.5426_fragment_10	20.86				Viruses;Duplodnaviria;Heunggongvirae;Uroviricota;Caudoviricetes
k141_1175992_length_25249_cov_24.6954	19.25				Viruses;Duplodnaviria;Heunggongvirae;Uroviricota;Caudoviricetes
k141_1176447_length_14109_cov_12.2472	25.33				Viruses;Duplodnaviria;Heunggongvirae;Uroviricota;Caudoviricetes
k141_1176502_length_10116_cov_37.5043	5.58				Viruses;Duplodnaviria;Heunggongvirae;Uroviricota;Caudoviricetes
k141_1176524_length_19328_cov_45.1714	5.96				Viruses;Duplodnaviria;Heunggongvirae;Uroviricota;Caudoviricetes
k141_1176564_length_13273_cov_34.1019	22.64				Viruses;Duplodnaviria;Heunggongvirae;Uroviricota;Caudoviricetes
k141_1176725_length_10184_cov_27.1369	16.42				Viruses;Duplodnaviria;Heunggongvirae;Uroviricota;Caudoviricetes
k141_1176740_length_15382_cov_80.4766	92.18				Viruses;Duplodnaviria;Heunggongvirae;Uroviricota;Caudoviricetes
k141_1176891_length_31593_cov_27.6994	17.28				Viruses;Duplodnaviria;Heunggongvirae;Uroviricota;Caudoviricetes
k141_1176925_length_11270_cov_63.2511	3.11				Viruses;Duplodnaviria;Heunggongvirae;Uroviricota;Caudoviricetes
k141_1176986_length_31721_cov_90.5588	76.7				Viruses;Duplodnaviria;Heunggongvirae;Uroviricota;Caudoviricetes;Zobellviridae
k141_1177003_length_13542_cov_28.0000	20.67			Y	Viruses;Duplodnaviria;Heunggongvirae;Uroviricota;Caudoviricetes
k141_1177261_length_16187_cov_57.3210	11.44				Viruses;Duplodnaviria;Heunggongvirae;Uroviricota;Caudoviricetes
k141_1177439_length_16979_cov_290.5172	8.32				Viruses;Duplodnaviria;Heunggongvirae;Uroviricota;Caudoviricetes
k141_1177459_length_16164_cov_53.2936_1	NA	Y		Y	Viruses;Duplodnaviria;Heunggongvirae;Uroviricota;Caudoviricetes
k141_1177589_length_10502_cov_242.0000	10.94				Viruses;Duplodnaviria;Heunggongvirae;Uroviricota;Caudoviricetes
k141_1177969_length_17786_cov_10.0000	5.89				Viruses;Duplodnaviria;Heunggongvirae;Uroviricota;Caudoviricetes
k141_1178198_length_14940_cov_18.5994	29.07				Viruses;Duplodnaviria;Heunggongvirae;Uroviricota;Caudoviricetes
k141_1178276_length_10172_cov_93.0495_1	NA	Y			Viruses;Duplodnaviria;Heunggongvirae;Uroviricota;Caudoviricetes
k141_1178367_length_13972_cov_31.6356	30.65				Viruses;Duplodnaviria;Heunggongvirae;Uroviricota;Caudoviricetes
k141_1178452_length_11240_cov_103.2907	7.99				Viruses;Duplodnaviria;Heunggongvirae;Uroviricota;Caudoviricetes
k141_1178526_length_10274_cov_120.6401	4.88				Viruses;Duplodnaviria;Heunggongvirae;Uroviricota;Caudoviricetes;Kyanoviridae
k141_1178596_length_13761_cov_38.3054	35.8				Viruses;Duplodnaviria;Heunggongvirae;Uroviricota;Caudoviricetes
k141_1178598_length_32851_cov_31.8523	94.58		Y		Viruses;Duplodnaviria;Heunggongvirae;Uroviricota;Caudoviricetes
k141_1178634_length_244395_cov_31.8275_fragment_2	36.89				Viruses;Duplodnaviria;Heunggongvirae;Uroviricota;Caudoviricetes
k141_1178759_length_21023_cov_34.2380	11.41				Viruses;Duplodnaviria;Heunggongvirae;Uroviricota;Caudoviricetes
k141_1178836_length_13775_cov_43.0567	7.74				Viruses;Duplodnaviria;Heunggongvirae;Uroviricota;Caudoviricetes
k141_1178853_length_17393_cov_20.1968	23.06				Viruses;Duplodnaviria;Heunggongvirae;Uroviricota;Caudoviricetes;Demerecviridae
k141_1178859_length_22288_cov_24.5228	62.92				Viruses;Duplodnaviria;Heunggongvirae;Uroviricota;Caudoviricetes
k141_1178885_length_37058_cov_37.0988	61.47				Viruses;Duplodnaviria;Heunggongvirae;Uroviricota;Caudoviricetes;Crassvirales
k141_1178905_length_13775_cov_60.7591	52.76		Y		Viruses;Duplodnaviria;Heunggongvirae;Uroviricota;Caudoviricetes
k141_117897_length_13448_cov_260.1547	17.44				Viruses;Duplodnaviria;Heunggongvirae;Uroviricota;Caudoviricetes
k141_117911_length_13609_cov_87.8505	25.96				Viruses;Duplodnaviria;Heunggongvirae;Uroviricota;Caudoviricetes
k141_117922_length_25560_cov_29.2442	49.9		Y		Viruses;Duplodnaviria;Heunggongvirae;Uroviricota;Caudoviricetes
k141_117934_length_10092_cov_379.7445	17.27				Viruses;Duplodnaviria;Heunggongvirae;Uroviricota;Caudoviricetes
k141_1179439_length_15989_cov_57.9493	29.09				Viruses;Duplodnaviria;Heunggongvirae;Uroviricota;Caudoviricetes
k141_1179553_length_10686_cov_17.1858	25.63				Viruses;Duplodnaviria;Heunggongvirae;Uroviricota;Caudoviricetes
k141_117961_length_12655_cov_48.6193	30.72				Viruses;Duplodnaviria;Heunggongvirae;Uroviricota;Caudoviricetes
k141_1179616_length_12494_cov_11.0000	34.5		Y		Viruses;Duplodnaviria;Heunggongvirae;Uroviricota;Caudoviricetes
k141_1179644_length_12416_cov_33.3335	4.02				Viruses;Varidnaviria;Bamfordvirae;Nucleocytoviricota;Megaviricetes;Algavirales;Phycodnaviridae
k141_117976_length_10139_cov_75.2264	3.26				Viruses;Duplodnaviria;Heunggongvirae;Uroviricota;Caudoviricetes
k141_1179787_length_10057_cov_36.8340	25.4				Viruses;Duplodnaviria;Heunggongvirae;Uroviricota;Caudoviricetes
k141_1179798_length_27095_cov_23.3434	94.14				Viruses;Duplodnaviria;Heunggongvirae;Uroviricota;Caudoviricetes
k141_1179813_length_10196_cov_38.0000	3.51				Viruses;Duplodnaviria;Heunggongvirae;Uroviricota;Caudoviricetes
k141_1180_length_17902_cov_603.0018	53.17				Viruses;Duplodnaviria;Heunggongvirae;Uroviricota;Caudoviricetes
k141_1180208_length_10648_cov_28.2199	15.02				Viruses;Duplodnaviria;Heunggongvirae;Uroviricota;Caudoviricetes
k141_1180257_length_13583_cov_11.0000	31.18				Viruses;Duplodnaviria;Heunggongvirae;Uroviricota;Caudoviricetes
k141_1180404_length_11369_cov_31.0000	3.41				Viruses;Duplodnaviria;Heunggongvirae;Uroviricota;Caudoviricetes
k141_1180741_length_11491_cov_103.0146	28.25				Viruses;Duplodnaviria;Heunggongvirae;Uroviricota;Caudoviricetes;Autographiviridae
k141_1180988_length_10551_cov_33.6607	8.25				Viruses;Duplodnaviria;Heunggongvirae;Uroviricota;Caudoviricetes
k141_1181067_length_12789_cov_190.5707	35.03				Viruses;Duplodnaviria;Heunggongvirae;Uroviricota;Caudoviricetes
k141_1181122_length_32827_cov_17.9990	32.77		Y		Viruses;Duplodnaviria;Heunggongvirae;Uroviricota;Caudoviricetes
k141_1181436_length_36770_cov_25.7972_1	NA	Y			Viruses;Duplodnaviria;Heunggongvirae;Uroviricota;Caudoviricetes
k141_1181464_length_19530_cov_17.2714	61.56				Viruses;Duplodnaviria;Heunggongvirae;Uroviricota;Caudoviricetes
k141_1181585_length_11510_cov_25.0062	29.82				Viruses;Duplodnaviria;Heunggongvirae;Uroviricota;Caudoviricetes;Autographiviridae
k141_1181614_length_13902_cov_11.0725	19.97				Viruses;Duplodnaviria;Heunggongvirae;Uroviricota;Caudoviricetes
k141_1181745_length_11866_cov_291.9894	26.97				Viruses;Duplodnaviria;Heunggongvirae;Uroviricota;Caudoviricetes;Autographiviridae
k141_1181872_length_12110_cov_18.0005	29.61				Viruses;Duplodnaviria;Heunggongvirae;Uroviricota;Caudoviricetes;Autographiviridae
k141_1181882_length_12815_cov_224.7383	6.12				Viruses;Duplodnaviria;Heunggongvirae;Uroviricota;Caudoviricetes
k141_1182126_length_15317_cov_20.9016	49.01				Viruses;Duplodnaviria;Heunggongvirae;Uroviricota;Caudoviricetes
k141_1182126_length_18269_cov_50.2519	31.69				Viruses;Duplodnaviria;Heunggongvirae;Uroviricota;Caudoviricetes
k141_1182155_length_33292_cov_34.3133_1	NA	Y			Viruses;Duplodnaviria;Heunggongvirae;Uroviricota;Caudoviricetes
k141_1182332_length_10813_cov_29.3753	3.04				Viruses;Duplodnaviria;Heunggongvirae;Uroviricota;Caudoviricetes
k141_1182619_length_13033_cov_16.9552	21.54				Viruses;Duplodnaviria;Heunggongvirae;Uroviricota;Caudoviricetes
k141_1183090_length_21055_cov_13.9874	19.61				Viruses;Duplodnaviria;Heunggongvirae;Uroviricota;Caudoviricetes;Demerecviridae
k141_1183346_length_10520_cov_20.9260	7.66				Viruses;Varidnaviria;Bamfordvirae;Nucleocytoviricota
k141_1183481_length_14688_cov_15.8636	49.34				Viruses;Duplodnaviria;Heunggongvirae;Uroviricota;Caudoviricetes
k141_1183569_length_13689_cov_17.0000	36.88				Viruses;Duplodnaviria;Heunggongvirae;Uroviricota;Caudoviricetes
k141_1183582_length_14167_cov_28.0000	8.01				Viruses;Duplodnaviria;Heunggongvirae;Uroviricota;Caudoviricetes
k141_118364_length_19208_cov_66.4630	10.56				Viruses;Duplodnaviria;Heunggongvirae;Uroviricota;Caudoviricetes
k141_1183715_length_14176_cov_102.8235	3.06				Viruses;Duplodnaviria;Heunggongvirae;Uroviricota;Caudoviricetes
k141_118384_length_14614_cov_179.4332	23.4				Viruses;Duplodnaviria;Heunggongvirae;Uroviricota;Caudoviricetes
k141_1183889_length_11052_cov_313.0000	22.39				Viruses;Duplodnaviria;Heunggongvirae;Uroviricota;Caudoviricetes
k141_1183908_length_21940_cov_23.9000	6.26				Viruses;Duplodnaviria;Heunggongvirae;Uroviricota;Caudoviricetes
k141_1183990_length_10815_cov_71.1603	NA				Viruses;Duplodnaviria;Heunggongvirae;Uroviricota;Caudoviricetes
k141_1184021_length_17653_cov_89.1643	33.87				Viruses;Duplodnaviria;Heunggongvirae;Uroviricota;Caudoviricetes;Crassvirales
k141_1184126_length_10781_cov_306.3166	6.25				Viruses;Duplodnaviria;Heunggongvirae;Uroviricota;Caudoviricetes
k141_118420_length_10703_cov_61.0524	5.86				Viruses;Duplodnaviria;Heunggongvirae;Uroviricota;Caudoviricetes
k141_1184421_length_11426_cov_166.9707	5.49				Viruses;Duplodnaviria;Heunggongvirae;Uroviricota;Caudoviricetes;Kyanoviridae
k141_1184467_length_16886_cov_30.0483	9.13				Viruses;Duplodnaviria;Heunggongvirae;Uroviricota;Caudoviricetes
k141_1184533_length_13743_cov_24.6456	24.67				Viruses;Duplodnaviria;Heunggongvirae;Uroviricota;Caudoviricetes
k141_1184601_length_14321_cov_29.5240	3.13		Y		Viruses;Varidnaviria;Bamfordvirae;Nucleocytoviricota;Megaviricetes
k141_1184659_length_14950_cov_10.7160	32.16				Viruses;Duplodnaviria;Heunggongvirae;Uroviricota;Caudoviricetes;Zobellviridae
k141_1184746_length_12368_cov_19.2326	3.25				Viruses;Duplodnaviria;Heunggongvirae;Uroviricota;Caudoviricetes
k141_1184756_length_29461_cov_71.7414	8.17				Viruses;Duplodnaviria;Heunggongvirae;Uroviricota;Caudoviricetes
k141_118492_length_18690_cov_111.2007	11.25				Viruses;Duplodnaviria;Heunggongvirae;Uroviricota;Caudoviricetes
k141_1185140_length_19092_cov_28.6602	58.66				Viruses;Duplodnaviria;Heunggongvirae;Uroviricota;Caudoviricetes
k141_1185225_length_15530_cov_14.5950	37.86		Y		Viruses;Duplodnaviria;Heunggongvirae;Uroviricota;Caudoviricetes
k141_1185260_length_11382_cov_24.0000	3.41				Viruses;Duplodnaviria;Heunggongvirae;Uroviricota;Caudoviricetes
k141_1185274_length_25042_cov_55.1079	29.6				Viruses;Duplodnaviria;Heunggongvirae;Uroviricota;Caudoviricetes;Crassvirales
k141_1185439_length_41030_cov_53.2005	22.51				Viruses;Duplodnaviria;Heunggongvirae;Uroviricota;Caudoviricetes
k141_1185739_length_10613_cov_26.0058	8.52				Unclassified
k141_1185834_length_42956_cov_27.8836	13.74		Y		Viruses;Varidnaviria;Bamfordvirae;Nucleocytoviricota;Megaviricetes
k141_1185890_length_11720_cov_14.1964	32.25				Viruses;Duplodnaviria;Heunggongvirae;Uroviricota;Caudoviricetes
k141_1186029_length_13878_cov_21.0000	24.99				Viruses;Duplodnaviria;Heunggongvirae;Uroviricota;Caudoviricetes
k141_1186043_length_40750_cov_31.5635	12.69	Y			Viruses;Duplodnaviria;Heunggongvirae;Uroviricota;Caudoviricetes
k141_118616_length_28423_cov_32.7582	42.16				Viruses;Duplodnaviria;Heunggongvirae;Uroviricota;Caudoviricetes
k141_1186271_length_13172_cov_21.0942	42.73				Viruses;Duplodnaviria;Heunggongvirae;Uroviricota;Caudoviricetes
k141_1186302_length_10623_cov_35.9088	22.1				Unclassified
k141_1186437_length_12737_cov_13.9889	19.14				Viruses;Duplodnaviria;Heunggongvirae;Uroviricota;Caudoviricetes
k141_1186535_length_50106_cov_16.2975	96.02				Viruses;Duplodnaviria;Heunggongvirae;Uroviricota;Caudoviricetes
k141_1186592_length_10025_cov_131.8090	5.58				Viruses;Varidnaviria;Bamfordvirae;Nucleocytoviricota;Megaviricetes;Algavirales;Phycodnaviridae
k141_1186708_length_11531_cov_20.6873	18.43				Viruses;Duplodnaviria;Heunggongvirae;Uroviricota;Caudoviricetes
k141_1186719_length_47331_cov_96.6380	12.91				Viruses;Duplodnaviria;Heunggongvirae;Uroviricota;Caudoviricetes
k141_118673_length_12455_cov_34.3364	17.35		Y		Viruses;Duplodnaviria;Heunggongvirae;Uroviricota;Caudoviricetes
k141_1186990_length_10467_cov_30.0000	25.12				Viruses;Duplodnaviria;Heunggongvirae;Uroviricota;Caudoviricetes
k141_118717_length_28823_cov_155.9619	73.41				Viruses;Duplodnaviria;Heunggongvirae;Uroviricota;Caudoviricetes
k141_1187375_length_16230_cov_25.7726	4.98				Viruses;Duplodnaviria;Heunggongvirae;Uroviricota;Caudoviricetes
k141_1187492_length_22469_cov_20.0000	35.12				Viruses;Duplodnaviria;Heunggongvirae;Uroviricota;Caudoviricetes
k141_1187571_length_19296_cov_11.0227	30.96				Viruses;Duplodnaviria;Heunggongvirae;Uroviricota;Caudoviricetes
k141_118771_length_10753_cov_12.2214	5.72				Unclassified
k141_1187717_length_13904_cov_17.3934	15.02			Y	Viruses;Duplodnaviria;Heunggongvirae;Uroviricota;Caudoviricetes
k141_1187750_length_36366_cov_116.0087	68.12		Y		Viruses;Duplodnaviria;Heunggongvirae;Uroviricota;Caudoviricetes
k141_1187774_length_11308_cov_39.1537	7.24				Viruses;Duplodnaviria;Heunggongvirae;Uroviricota;Caudoviricetes;Crassvirales
k141_1187863_length_10124_cov_175.1384	8.38				Viruses;Duplodnaviria;Heunggongvirae;Uroviricota;Caudoviricetes;Crassvirales
k141_1188034_length_11616_cov_62.7555	6.81				Viruses;Duplodnaviria;Heunggongvirae;Uroviricota;Caudoviricetes
k141_1188553_length_10529_cov_32.6844	5.71		Y		Viruses;Duplodnaviria;Heunggongvirae;Uroviricota;Caudoviricetes
k141_1188573_length_10588_cov_64.4467	5.42				Viruses;Duplodnaviria;Heunggongvirae;Uroviricota;Caudoviricetes
k141_1188641_length_12818_cov_189.2624	6.55				Viruses;Duplodnaviria;Heunggongvirae;Uroviricota;Caudoviricetes
k141_1188697_length_10342_cov_37.1605	6.2				Viruses;Duplodnaviria;Heunggongvirae;Uroviricota;Caudoviricetes
k141_1189041_length_16309_cov_19.0000	26.65				Viruses;Duplodnaviria;Heunggongvirae;Uroviricota;Caudoviricetes
k141_118923_length_20057_cov_11.6218	34.13				Viruses;Duplodnaviria;Heunggongvirae;Uroviricota;Caudoviricetes
k141_1189277_length_13595_cov_79.6645	26.01				Viruses;Duplodnaviria;Heunggongvirae;Uroviricota;Caudoviricetes
k141_1189294_length_20468_cov_19.6376	47.54				Viruses;Duplodnaviria;Heunggongvirae;Uroviricota;Caudoviricetes
k141_1189347_length_81622_cov_35.7002_1	NA	Y			Viruses;Duplodnaviria;Heunggongvirae;Uroviricota;Caudoviricetes
k141_1189421_length_10044_cov_223.8870	5.29				Viruses;Duplodnaviria;Heunggongvirae;Uroviricota;Caudoviricetes
k141_1189440_length_24293_cov_20.0011	46.74		Y		Viruses;Duplodnaviria;Heunggongvirae;Uroviricota;Caudoviricetes
k141_1189468_length_25686_cov_18.1792	7.21				Viruses;Duplodnaviria;Heunggongvirae;Uroviricota;Caudoviricetes
k141_1189706_length_16690_cov_14.0126_1	NA	Y			Viruses;Duplodnaviria;Heunggongvirae;Uroviricota;Caudoviricetes
k141_1189714_length_31286_cov_18.0534	12.7				Viruses;Duplodnaviria;Heunggongvirae;Uroviricota;Caudoviricetes;Kyanoviridae
k141_1189837_length_11177_cov_10.0000	2.12				Viruses;Duplodnaviria;Heunggongvirae;Uroviricota;Caudoviricetes
k141_1190116_length_13611_cov_25.2020	21.81				Viruses;Duplodnaviria;Heunggongvirae;Uroviricota;Caudoviricetes
k141_119015_length_13331_cov_57.7079	25.16				Viruses;Duplodnaviria;Heunggongvirae;Uroviricota;Caudoviricetes
k141_1190466_length_26266_cov_74.2520	14.72				Viruses;Duplodnaviria;Heunggongvirae;Uroviricota;Caudoviricetes
k141_1190481_length_12976_cov_89.1836	NA				Viruses;Duplodnaviria;Heunggongvirae;Uroviricota;Caudoviricetes
k141_1190570_length_15638_cov_55.4249	8.75				Viruses;Duplodnaviria;Heunggongvirae;Uroviricota;Caudoviricetes
k141_1190617_length_11499_cov_33.6717	27.25				Viruses;Duplodnaviria;Heunggongvirae;Uroviricota;Caudoviricetes
k141_1190692_length_21137_cov_38.8652	31.7				Viruses;Duplodnaviria;Heunggongvirae;Uroviricota;Caudoviricetes
k141_119077_length_17674_cov_30.4530	9.59				Viruses;Duplodnaviria;Heunggongvirae;Uroviricota;Caudoviricetes
k141_1190871_length_12133_cov_99.4207	6.76				Viruses;Duplodnaviria;Heunggongvirae;Uroviricota;Caudoviricetes
k141_1190882_length_10717_cov_74.6177	32.42			Y	Viruses;Duplodnaviria;Heunggongvirae;Uroviricota;Caudoviricetes
k141_1190917_length_12587_cov_50.0000	19.37				Viruses;Duplodnaviria;Heunggongvirae;Uroviricota;Caudoviricetes
k141_1191063_length_13004_cov_153.0000	20.73				Viruses;Duplodnaviria;Heunggongvirae;Uroviricota;Caudoviricetes
k141_1191084_length_10492_cov_35.5540	26.44		Y		Viruses;Duplodnaviria;Heunggongvirae;Uroviricota;Caudoviricetes
k141_1191195_length_10457_cov_26.4232	5.94				Viruses;Duplodnaviria;Heunggongvirae;Uroviricota;Caudoviricetes
k141_1191196_length_16092_cov_30.3903	39.68				Viruses;Duplodnaviria;Heunggongvirae;Uroviricota;Caudoviricetes
k141_1191490_length_23644_cov_30.8984	40.52				Viruses;Duplodnaviria;Heunggongvirae;Uroviricota;Caudoviricetes
k141_119166_length_37252_cov_59.6537	100		Y		Viruses;Duplodnaviria;Heunggongvirae;Uroviricota;Caudoviricetes
k141_1191680_length_20729_cov_35.7839	35.29		Y		Viruses;Duplodnaviria;Heunggongvirae;Uroviricota;Caudoviricetes
k141_1191710_length_18377_cov_27.2135_1	NA	Y			Viruses;Duplodnaviria;Heunggongvirae;Uroviricota;Caudoviricetes
k141_119175_length_10764_cov_33.0658	12.07				Viruses;Duplodnaviria;Heunggongvirae;Uroviricota;Caudoviricetes
k141_1191752_length_15985_cov_34.4491	32.42				Viruses;Duplodnaviria;Heunggongvirae;Uroviricota;Caudoviricetes
k141_1191809_length_25521_cov_46.6539	13.79				Viruses;Duplodnaviria;Heunggongvirae;Uroviricota;Caudoviricetes
k141_1192298_length_11301_cov_26.4057	34.35			Y	Viruses;Duplodnaviria;Heunggongvirae;Uroviricota;Caudoviricetes
k141_1192474_length_11874_cov_27.9949	16.93				Viruses;Duplodnaviria;Heunggongvirae;Uroviricota;Caudoviricetes;Autographiviridae
k141_1192485_length_10649_cov_117.0788	25.91				Viruses;Duplodnaviria;Heunggongvirae;Uroviricota;Caudoviricetes
k141_1192555_length_10887_cov_67.8132	9.74				Viruses;Duplodnaviria;Heunggongvirae;Uroviricota;Caudoviricetes
k141_1192632_length_10636_cov_46.1310	12.27				Viruses;Duplodnaviria;Heunggongvirae;Uroviricota;Caudoviricetes
k141_1192772_length_35985_cov_22.1437	25.93				Viruses;Duplodnaviria;Heunggongvirae;Uroviricota;Caudoviricetes
k141_1192779_length_17198_cov_71.3694	9.62				Viruses;Duplodnaviria;Heunggongvirae;Uroviricota;Caudoviricetes
k141_11929_length_14718_cov_26.5431	7.9				Viruses;Duplodnaviria;Heunggongvirae;Uroviricota;Caudoviricetes
k141_1193010_length_16927_cov_48.2868	32.46				Viruses;Duplodnaviria;Heunggongvirae;Uroviricota;Caudoviricetes
k141_1193362_length_33990_cov_88.0224	23.11		Y		Viruses;Duplodnaviria;Heunggongvirae;Uroviricota;Caudoviricetes
k141_1193434_length_16316_cov_39.5901	36.27		Y		Viruses;Duplodnaviria;Heunggongvirae;Uroviricota;Caudoviricetes;Autographiviridae
k141_1193643_length_22978_cov_13.8489	66.13				Viruses;Duplodnaviria;Heunggongvirae;Uroviricota;Caudoviricetes
k141_1193743_length_31521_cov_21.0000	50.53				Viruses;Duplodnaviria;Heunggongvirae;Uroviricota;Caudoviricetes
k141_1193807_length_24891_cov_36.0000	67.44		Y		Viruses;Duplodnaviria;Heunggongvirae;Uroviricota;Caudoviricetes
k141_1193916_length_14255_cov_40.6175	13.31			Y	Viruses;Duplodnaviria;Heunggongvirae;Uroviricota;Caudoviricetes
k141_1194139_length_12931_cov_39.4707	21.37				Viruses;Duplodnaviria;Heunggongvirae;Uroviricota;Caudoviricetes;Crassvirales
k141_1194184_length_10766_cov_25.6587	25.02				Viruses;Duplodnaviria;Heunggongvirae;Uroviricota;Caudoviricetes
k141_1194200_length_16872_cov_10.7805	7.5				Viruses;Duplodnaviria;Heunggongvirae;Uroviricota;Caudoviricetes
k141_1194230_length_11237_cov_74.1131	28.4				Viruses;Duplodnaviria;Heunggongvirae;Uroviricota;Caudoviricetes;Autographiviridae
k141_1194390_length_27844_cov_41.0273	4.07				Viruses;Varidnaviria;Bamfordvirae;Nucleocytoviricota;Megaviricetes;Imitervirales;Mimiviridae
k141_1194485_length_22449_cov_29.0000	11.67				Viruses;Duplodnaviria;Heunggongvirae;Uroviricota;Caudoviricetes
k141_1194587_length_11192_cov_20.1388	18.62				Viruses;Duplodnaviria;Heunggongvirae;Uroviricota;Caudoviricetes
k141_1194628_length_15532_cov_13.0000	10.89		Y		Viruses;Duplodnaviria;Heunggongvirae;Uroviricota;Caudoviricetes
k141_1194646_length_12141_cov_55.0000	8.53				Viruses;Duplodnaviria;Heunggongvirae;Uroviricota;Caudoviricetes
k141_1194827_length_32098_cov_26.0000	58.03				Viruses;Duplodnaviria;Heunggongvirae;Uroviricota;Caudoviricetes;Crassvirales
k141_1194877_length_12584_cov_23.3379	6.59				Viruses;Varidnaviria;Bamfordvirae;Nucleocytoviricota;Megaviricetes;Algavirales;Phycodnaviridae
k141_1194920_length_11901_cov_21.8764_1	NA	Y			Unclassified
k141_1195_length_11597_cov_29.3321	29.28				Viruses;Duplodnaviria;Heunggongvirae;Uroviricota;Caudoviricetes;Autographiviridae
k141_1195039_length_13203_cov_17.4819	20.66				Viruses;Duplodnaviria;Heunggongvirae;Uroviricota;Caudoviricetes
k141_1195137_length_34570_cov_15.7933	100				Viruses;Duplodnaviria;Heunggongvirae;Uroviricota;Caudoviricetes
k141_119576_length_11438_cov_177.4502	34.76		Y		Viruses;Duplodnaviria;Heunggongvirae;Uroviricota;Caudoviricetes
k141_119580_length_12067_cov_37.9937	17.22				Unclassified
k141_1195852_length_11428_cov_55.5719	9.77				Viruses;Duplodnaviria;Heunggongvirae;Uroviricota;Caudoviricetes
k141_1196020_length_11856_cov_78.1446	20.66				Viruses;Duplodnaviria;Heunggongvirae;Uroviricota;Caudoviricetes
k141_1196021_length_15632_cov_13.8196	9.25				Viruses;Duplodnaviria;Heunggongvirae;Uroviricota;Caudoviricetes
k141_119618_length_150673_cov_65.0044_fragment_1_1	NA	Y	Y		Viruses;Duplodnaviria;Heunggongvirae;Uroviricota;Caudoviricetes
k141_1196229_length_14149_cov_125.1234	5.91				Viruses;Duplodnaviria;Heunggongvirae;Uroviricota;Caudoviricetes
k141_1196231_length_13064_cov_23.5927	11.25				Viruses;Duplodnaviria;Heunggongvirae;Uroviricota;Caudoviricetes
k141_1196282_length_11345_cov_38.1937	26.43				Viruses;Duplodnaviria;Heunggongvirae;Uroviricota;Caudoviricetes
k141_1196366_length_10676_cov_34.6178	17.46				Viruses;Duplodnaviria;Heunggongvirae;Uroviricota;Caudoviricetes;Crassvirales
k141_1196548_length_22973_cov_26.0378	14.45				Unclassified
k141_119697_length_22273_cov_45.1073	40.15				Viruses;Duplodnaviria;Heunggongvirae;Uroviricota;Caudoviricetes
k141_1196993_length_26926_cov_82.4592	45.63				Viruses;Duplodnaviria;Heunggongvirae;Uroviricota;Caudoviricetes
k141_11970_length_12171_cov_44.8584	6.81				Viruses;Duplodnaviria;Heunggongvirae;Uroviricota;Caudoviricetes
k141_1197006_length_23004_cov_51.7687	55.33		Y		Viruses;Duplodnaviria;Heunggongvirae;Uroviricota;Caudoviricetes;Autographiviridae
k141_1197037_length_10913_cov_19.7067	1.62				Viruses;Duplodnaviria;Heunggongvirae;Uroviricota;Caudoviricetes
k141_119706_length_19771_cov_48.1954	5.43				Viruses;Duplodnaviria;Heunggongvirae;Uroviricota;Caudoviricetes
k141_119719_length_14211_cov_47.8306	4.56				Viruses;Duplodnaviria;Heunggongvirae;Uroviricota;Caudoviricetes
k141_1197432_length_12982_cov_12.9785	7.69				Viruses;Duplodnaviria;Heunggongvirae;Uroviricota;Caudoviricetes
k141_1197449_length_14348_cov_22.6937	9.22			Y	Viruses;Duplodnaviria;Heunggongvirae;Uroviricota;Caudoviricetes
k141_1197540_length_14388_cov_34.9334	40.47				Viruses;Duplodnaviria;Heunggongvirae;Uroviricota;Caudoviricetes
k141_1197739_length_33842_cov_23.0000	18.57				Viruses;Duplodnaviria;Heunggongvirae;Uroviricota;Caudoviricetes
k141_1197752_length_11629_cov_69.8788	29.77				Viruses;Duplodnaviria;Heunggongvirae;Uroviricota;Caudoviricetes
k141_1197894_length_46188_cov_31.6708	75.3		Y		Viruses;Duplodnaviria;Heunggongvirae;Uroviricota;Caudoviricetes
k141_1198057_length_36798_cov_74.7735	26.56				Viruses;Duplodnaviria;Heunggongvirae;Uroviricota;Caudoviricetes
k141_1198093_length_15060_cov_57.7585	34.94				Viruses;Duplodnaviria;Heunggongvirae;Uroviricota;Caudoviricetes
k141_1198128_length_19521_cov_23.8798	10.87				Viruses;Duplodnaviria;Heunggongvirae;Uroviricota;Caudoviricetes
k141_1198416_length_12462_cov_54.8902	26.87				Viruses;Duplodnaviria;Heunggongvirae;Uroviricota;Caudoviricetes
k141_1198530_length_14920_cov_18.0000	22				Viruses;Duplodnaviria;Heunggongvirae;Uroviricota;Caudoviricetes;Autographiviridae
k141_1198533_length_18324_cov_41.2080	42.79				Viruses;Duplodnaviria;Heunggongvirae;Uroviricota;Caudoviricetes
k141_1198664_length_14117_cov_80.6310	23.72				Viruses;Duplodnaviria;Heunggongvirae;Uroviricota;Caudoviricetes
k141_119870_length_13103_cov_67.0272	21.29				Viruses;Duplodnaviria;Heunggongvirae;Uroviricota;Caudoviricetes
k141_1198724_length_11115_cov_64.9544	5.84				Viruses;Duplodnaviria;Heunggongvirae;Uroviricota;Caudoviricetes;Kyanoviridae
k141_1198820_length_27594_cov_29.5644	65.11				Viruses;Duplodnaviria;Heunggongvirae;Uroviricota;Caudoviricetes
k141_1199091_length_10549_cov_36.0000	5.65				Viruses;Duplodnaviria;Heunggongvirae;Uroviricota;Caudoviricetes
k141_11991_length_20775_cov_16.6189	42.25				Viruses;Duplodnaviria;Heunggongvirae;Uroviricota;Caudoviricetes
k141_1199132_length_19544_cov_12.0000	35.47				Viruses;Duplodnaviria;Heunggongvirae;Uroviricota;Caudoviricetes
k141_1199186_length_20244_cov_24.1083	18.66			Y	Viruses;Duplodnaviria;Heunggongvirae;Uroviricota;Caudoviricetes
k141_1199193_length_12764_cov_86.3007	10.55				Viruses;Duplodnaviria;Heunggongvirae;Uroviricota;Caudoviricetes;Crassvirales
k141_1199674_length_17195_cov_50.3660	16.01			Y	Viruses;Duplodnaviria;Heunggongvirae;Uroviricota;Caudoviricetes
k141_1199878_length_17294_cov_25.2588	5.76				Viruses;Duplodnaviria;Heunggongvirae;Uroviricota;Caudoviricetes
k141_1200101_length_12177_cov_30.3969	NA				Viruses;Duplodnaviria;Heunggongvirae;Uroviricota;Caudoviricetes;Kyanoviridae
k141_120016_length_12579_cov_408.2347	39.61				Viruses;Duplodnaviria;Heunggongvirae;Uroviricota;Caudoviricetes
k141_1200217_length_17884_cov_39.5596	7.49				Viruses;Duplodnaviria;Heunggongvirae;Uroviricota;Caudoviricetes
k141_1200230_length_22824_cov_13.9266	12.78				Viruses;Duplodnaviria;Heunggongvirae;Uroviricota;Caudoviricetes;Kyanoviridae
k141_120027_length_22916_cov_48.0367	11.56				Viruses;Duplodnaviria;Heunggongvirae;Uroviricota;Caudoviricetes;Kyanoviridae
k141_1200306_length_11725_cov_173.9683	22.42				Viruses;Duplodnaviria;Heunggongvirae;Uroviricota;Caudoviricetes
k141_120048_length_47463_cov_76.0779	14.49				Viruses;Duplodnaviria;Heunggongvirae;Uroviricota;Caudoviricetes
k141_1200641_length_36207_cov_19.1417	60.18				Viruses;Duplodnaviria;Heunggongvirae;Uroviricota;Caudoviricetes
k141_1200732_length_11074_cov_68.8508	4.87				Viruses;Duplodnaviria;Heunggongvirae;Uroviricota;Caudoviricetes
k141_1200941_length_15334_cov_26.2518_1	NA	Y			Viruses;Duplodnaviria;Heunggongvirae;Uroviricota;Caudoviricetes
k141_1200963_length_14639_cov_9.0000	16.69				Viruses;Duplodnaviria;Heunggongvirae;Uroviricota;Caudoviricetes
k141_120098_length_12569_cov_41.6729	3.56				Viruses;Duplodnaviria;Heunggongvirae;Uroviricota;Caudoviricetes
k141_1201138_length_13350_cov_57.4649	4.55				Viruses;Duplodnaviria;Heunggongvirae;Uroviricota;Caudoviricetes
k141_1201188_length_11957_cov_19.8525	34.71				Viruses;Duplodnaviria;Heunggongvirae;Uroviricota;Caudoviricetes
k141_1201227_length_11196_cov_55.8024	32.41				Viruses;Duplodnaviria;Heunggongvirae;Uroviricota;Caudoviricetes
k141_1201399_length_24482_cov_37.7167	16.92				Viruses;Duplodnaviria;Heunggongvirae;Uroviricota;Caudoviricetes
k141_120142_length_14384_cov_19.1929	40.56				Viruses;Duplodnaviria;Heunggongvirae;Uroviricota;Caudoviricetes
k141_1201723_length_14662_cov_138.1961	100				Viruses;Duplodnaviria;Heunggongvirae;Uroviricota;Caudoviricetes
k141_1201759_length_10280_cov_11.0000	24.8				Viruses;Duplodnaviria;Heunggongvirae;Uroviricota;Caudoviricetes
k141_1201785_length_12974_cov_41.2332	21.2				Viruses;Duplodnaviria;Heunggongvirae;Uroviricota;Caudoviricetes;Crassvirales
k141_1201863_length_13439_cov_190.8338	7.19				Viruses;Duplodnaviria;Heunggongvirae;Uroviricota;Caudoviricetes
k141_12019_length_14516_cov_17.6683	9.15				Viruses;Duplodnaviria;Heunggongvirae;Uroviricota;Caudoviricetes;Ackermannviridae
k141_1201922_length_10692_cov_7.9947	8.05				Viruses;Duplodnaviria;Heunggongvirae;Uroviricota;Caudoviricetes
k141_1201948_length_14454_cov_21.0000	4.07				Viruses;Duplodnaviria;Heunggongvirae;Uroviricota;Caudoviricetes
k141_1201995_length_13297_cov_10.0000	NA				Viruses;Duplodnaviria;Heunggongvirae;Uroviricota;Caudoviricetes
k141_1202047_length_10366_cov_283.5942	25.07				Viruses;Duplodnaviria;Heunggongvirae;Uroviricota;Caudoviricetes
k141_120210_length_27234_cov_105.9973	14.31				Viruses;Duplodnaviria;Heunggongvirae;Uroviricota;Caudoviricetes
k141_1202519_length_11642_cov_19.6532	2.94				Viruses;Varidnaviria;Bamfordvirae;Preplasmiviricota;Maveriviricetes;Priklausovirales;Lavidaviridae
k141_1202681_length_12451_cov_23.0000	6.76				Viruses;Duplodnaviria;Heunggongvirae;Uroviricota;Caudoviricetes
k141_1202723_length_12098_cov_106.7360	36.28				Viruses;Duplodnaviria;Heunggongvirae;Uroviricota;Caudoviricetes
k141_120297_length_13381_cov_25.0000	5.29				Viruses;Duplodnaviria;Heunggongvirae;Uroviricota;Caudoviricetes
k141_1203407_length_13406_cov_14.2378	5.38				Viruses;Duplodnaviria;Heunggongvirae;Uroviricota;Caudoviricetes
k141_12035_length_16423_cov_47.0515	39.45				Viruses;Duplodnaviria;Heunggongvirae;Uroviricota;Caudoviricetes;Autographiviridae
k141_1203805_length_10339_cov_23.0595	5.68				Viruses;Duplodnaviria;Heunggongvirae;Uroviricota;Caudoviricetes
k141_1203810_length_23399_cov_23.4838	67.13				Viruses;Duplodnaviria;Heunggongvirae;Uroviricota;Caudoviricetes
k141_120384_length_18854_cov_10.0000	35.77				Viruses;Duplodnaviria;Heunggongvirae;Uroviricota;Caudoviricetes
k141_1203985_length_13361_cov_24.9238	26.51				Viruses;Duplodnaviria;Heunggongvirae;Uroviricota;Caudoviricetes
k141_1203998_length_31764_cov_48.3218	95.33		Y		Viruses;Duplodnaviria;Heunggongvirae;Uroviricota;Caudoviricetes
k141_120408_length_13123_cov_15.0327	19.06				Viruses;Duplodnaviria;Heunggongvirae;Uroviricota;Caudoviricetes
k141_1204309_length_40241_cov_31.3211	73.64				Viruses;Duplodnaviria;Heunggongvirae;Uroviricota;Caudoviricetes
k141_1204386_length_13577_cov_38.6218	33.06			Y	Viruses;Duplodnaviria;Heunggongvirae;Uroviricota;Caudoviricetes
k141_1204611_length_13048_cov_52.6235_1	NA	Y			Viruses;Duplodnaviria;Heunggongvirae;Uroviricota;Caudoviricetes
k141_1204629_length_13976_cov_59.0000	19.15				Viruses;Duplodnaviria;Heunggongvirae;Uroviricota;Caudoviricetes
k141_1204808_length_19157_cov_15.5084	33.17				Viruses;Duplodnaviria;Heunggongvirae;Uroviricota;Caudoviricetes
k141_1204841_length_15982_cov_11.0000	39.28				Viruses;Duplodnaviria;Heunggongvirae;Uroviricota;Caudoviricetes
k141_120492_length_10399_cov_57.6863	17.37				Viruses;Duplodnaviria;Heunggongvirae;Uroviricota;Caudoviricetes
k141_120504_length_13267_cov_96.6498	7.47				Viruses;Duplodnaviria;Heunggongvirae;Uroviricota;Caudoviricetes
k141_120524_length_11153_cov_207.9493	6.2				Viruses;Duplodnaviria;Heunggongvirae;Uroviricota;Caudoviricetes
k141_120527_length_13894_cov_12.5069	27.29				Viruses;Duplodnaviria;Heunggongvirae;Uroviricota;Caudoviricetes
k141_120530_length_58543_cov_74.7583	49.11				Viruses;Duplodnaviria;Heunggongvirae;Uroviricota;Caudoviricetes
k141_1205315_length_11772_cov_48.6582	38.93				Viruses;Duplodnaviria;Heunggongvirae;Uroviricota;Caudoviricetes
k141_12054_length_13601_cov_27.9902	22.91				Viruses;Duplodnaviria;Heunggongvirae;Uroviricota;Caudoviricetes
k141_1205410_length_24335_cov_84.3126	36.76				Viruses;Duplodnaviria;Heunggongvirae;Uroviricota;Caudoviricetes
k141_1205436_length_28365_cov_27.5210	14.52				Viruses;Duplodnaviria;Heunggongvirae;Uroviricota;Caudoviricetes
k141_1205530_length_18968_cov_106.0673	8.26				Viruses;Duplodnaviria;Heunggongvirae;Uroviricota;Caudoviricetes
k141_1205556_length_12587_cov_136.1428	20.8				Viruses;Duplodnaviria;Heunggongvirae;Uroviricota;Caudoviricetes;Crassvirales
k141_1205592_length_13868_cov_25.3947	22.03				Viruses;Duplodnaviria;Heunggongvirae;Uroviricota;Caudoviricetes
k141_1205641_length_15150_cov_12.2327	23.79				Viruses;Duplodnaviria;Heunggongvirae;Uroviricota;Caudoviricetes
k141_1205646_length_24810_cov_27.5710	54.37				Viruses;Duplodnaviria;Heunggongvirae;Uroviricota;Caudoviricetes
k141_1205752_length_12154_cov_105.5411	21.96				Viruses;Duplodnaviria;Heunggongvirae;Uroviricota;Caudoviricetes
k141_1205801_length_10723_cov_30.2586	17.31				Viruses;Duplodnaviria;Heunggongvirae;Uroviricota;Caudoviricetes
k141_1205905_length_16310_cov_225.5449	9.95				Viruses;Duplodnaviria;Heunggongvirae;Uroviricota;Caudoviricetes
k141_120604_length_11887_cov_20.3172	5.15				Viruses;Duplodnaviria;Heunggongvirae;Uroviricota;Caudoviricetes
k141_1206044_length_22545_cov_82.5174	11.6				Viruses;Duplodnaviria;Heunggongvirae;Uroviricota;Caudoviricetes
k141_1206050_length_20652_cov_20.6875	7.12				Viruses;Duplodnaviria;Heunggongvirae;Uroviricota;Caudoviricetes
k141_1206167_length_25579_cov_20.3271	11.28				Viruses;Duplodnaviria;Heunggongvirae;Uroviricota;Caudoviricetes;Kyanoviridae
k141_1206357_length_14241_cov_83.7971	7.84				Viruses;Duplodnaviria;Heunggongvirae;Uroviricota;Caudoviricetes
k141_1206381_length_17386_cov_17.3627	88.51				Unclassified
k141_1206409_length_12699_cov_16.1437	1.02				Viruses;Varidnaviria;Bamfordvirae;Nucleocytoviricota;Megaviricetes;Imitervirales;Mimiviridae
[truncated: 21,165 more rows]

## Sheet: Supplementary Table 3
Supplementary Table 3. Class-level community composition and abundance of Bacteria and Archaea
Bacteria			Archaea
Bacteria taxonomy_class level	Sample	Taxonomic units abundance	Archaea taxonomy_class level	Sample	Taxonomic units abundance
Others	A3_0.2um	3424	Others	A3_0.2um	15
Others	A3_10um	4352	Others	A3_10um	21
Others	A3_1.2um	4551	Others	A3_1.2um	22
Others	A3_3um	4343	Others	A3_3um	26
Others	A3_FeCl3	3188	Others	A3_FeCl3	2
Others	A6-4_10um	4070	Others	A6-4_10um	13
Others	A6-4_3um	5159	Others	A6-4_3um	30
Others	A6-4_1.2um	7000	Others	A6-4_1.2um	27
Others	A6-4_0.2um	6286	Others	A6-4_0.2um	82
Others	A6-4_FeCl3	667	Others	A6-4_FeCl3	4
Others	A6-8_10um	3397	Others	A6-8_10um	12
Others	A6-8_3um	4333	Others	A6-8_3um	11
Others	A6-8_1.2um	8195	Others	A6-8_1.2um	7
Others	A6-8_0.2um	11382	Others	A6-8_0.2um	57
Others	A6-8_FeCl3	914	Others	A6-8_FeCl3	4
Others	A8_0.2um	6941	Others	A8_0.2um	30
Others	A8_10um	3990	Others	A8_10um	30
Others	A8_1.2um	6122	Others	A8_1.2um	16
Others	A8_3um	3967	Others	A8_3um	15
Others	A8_FeCl3	539	Others	A8_FeCl3	6
Others	C3-1_10um	5440	Others	C3-1_10um	15
Others	C3-1_3um	6496	Others	C3-1_3um	13
Others	C3-1_1.2um	8144	Others	C3-1_1.2um	79
Others	C3-1_0.2um	12099	Others	C3-1_0.2um	59
Others	C3-1_FeCl3	4155	Others	C3-1_FeCl3	39
Others	C5_10um	10239	Others	C5_10um	53
Others	C5_3um	4368	Others	C5_3um	33
Others	C5_1.2um	6606	Others	C5_1.2um	7
Others	C5_0.2um	2244	Others	C5_0.2um	6
Others	C5_FeCl3	8366	Others	C5_FeCl3	2
Others	JY1_0.2um	4055	Others	JY1_0.2um	21
Others	JY1_10um	3104	Others	JY1_10um	13
Others	JY1_1.2um	4593	Others	JY1_1.2um	11
Others	JY1_3um	4330	Others	JY1_3um	15
Others	JY1_FeCl3	1286	Others	JY1_FeCl3	4
Others	SF45_02um	4253	Others	SF45_02um	2
Others	SF45_3um	6122	Others	SF48_02um	3
Others	SF45_FeCl3	2970	Others	SF48_3um	10
Others	SF48_02um	8646	Others	SF48_FeCl3	1
Others	SF48_3um	11255	Others	SF51_02um	11
Others	SF48_FeCl3	2027	Others	SF51_3um	12
Others	SF51_02um	8927	Others	SF51_FeCl3	1
Others	SF51_3um	7045	Others	SF55_02um	69
Others	SF51_FeCl3	2809	Others	SF55_3um	83
Others	SF55_02um	18088	Others	SF55_FeCl3	64
Others	SF55_3um	11734	Others	SF59_02um	50
Others	SF55_FeCl3	10622	Others	SF59_3um	65
Others	SF59_02um	13271	Others	SF59_FeCl3	50
Others	SF59_3um	17984	Others	X12_0.2um	1
Others	SF59_FeCl3	11375	Others	X12_10um	1
Others	X12_0.2um	2448	Others	X12_1.2um	1
Others	X12_10um	2508	Others	X12_3um	2
Others	X12_1.2um	2624	Others	X12_FeCl3	1
Others	X12_3um	2193	Aenigmarchaeota	A3_1.2um	1
Others	X12_FeCl3	501	Aenigmarchaeota	A3_3um	2
10bav-F6;(10bav-F6)	C5_3um	3	Aenigmarchaeota	A6-8_1.2um	1
10bav-F6;uncultured proteobacterium	A3_1.2um	1	Aenigmarchaeota	A6-8_0.2um	3
Abditibacteriota;Abditibacteria	A3_1.2um	1	Aenigmarchaeota	C3-1_1.2um	1
Abditibacteriota;Abditibacteria	A3_3um	5	Aenigmarchaeota	C5_3um	2
Abditibacteriota;Abditibacteria	A3_FeCl3	2	Aenigmarchaeota	JY1_0.2um	1
Abditibacteriota;Abditibacteria	A6-4_10um	1	Aenigmarchaeota	SF51_02um	1
Abditibacteriota;Abditibacteria	A6-4_3um	2	Aenigmarchaeota	SF55_02um	1
Abditibacteriota;Abditibacteria	A6-4_1.2um	1	Aenigmarchaeota	SF55_3um	2
Abditibacteriota;Abditibacteria	A6-8_3um	2	Aenigmarchaeota	SF55_FeCl3	1
Abditibacteriota;Abditibacteria	A6-8_1.2um	2	Aenigmarchaeota; Aenigmarchaeia	SF59_3um	1
Abditibacteriota;Abditibacteria	A8_10um	4	Aenigmarchaeota; Aenigmarchaeia	A3_0.2um	7
Abditibacteriota;Abditibacteria	A8_FeCl3	1	Aenigmarchaeota; Aenigmarchaeia	A3_10um	8
Abditibacteriota;Abditibacteria	C3-1_10um	2	Aenigmarchaeota; Aenigmarchaeia	A3_1.2um	6
Abditibacteriota;Abditibacteria	C5_3um	3	Aenigmarchaeota; Aenigmarchaeia	A3_3um	10
Abditibacteriota;Abditibacteria	C5_1.2um	1	Aenigmarchaeota; Aenigmarchaeia	A3_FeCl3	1
Abditibacteriota;Abditibacteria	SF51_02um	1	Aenigmarchaeota; Aenigmarchaeia	A6-4_10um	2
Abditibacteriota;Abditibacteria	SF51_3um	3	Aenigmarchaeota; Aenigmarchaeia	A6-4_1.2um	3
Abditibacteriota;Abditibacteria	SF51_FeCl3	1	Aenigmarchaeota; Aenigmarchaeia	A6-4_0.2um	1
Abditibacteriota;Abditibacteria	SF55_02um	18	Aenigmarchaeota; Aenigmarchaeia	A6-4_FeCl3	2
Abditibacteriota;Abditibacteria	SF55_3um	28	Aenigmarchaeota; Aenigmarchaeia	A6-8_3um	4
Abditibacteriota;Abditibacteria	SF55_FeCl3	24	Aenigmarchaeota; Aenigmarchaeia	A6-8_1.2um	4
Abditibacteriota;Abditibacteria	SF59_02um	20	Aenigmarchaeota; Aenigmarchaeia	A6-8_0.2um	3
Abditibacteriota;Abditibacteria	SF59_3um	16	Aenigmarchaeota; Aenigmarchaeia	A6-8_FeCl3	3
Abditibacteriota;Abditibacteria	SF59_FeCl3	21	Aenigmarchaeota; Aenigmarchaeia	A8_0.2um	12
Abditibacteriota;Abditibacteria	X12_10um	1	Aenigmarchaeota; Aenigmarchaeia	A8_10um	4
Abditibacteriota;Abditibacteria	X12_1.2um	1	Aenigmarchaeota; Aenigmarchaeia	A8_1.2um	8
Abditibacteriota;Abditibacteria	X12_FeCl3	1	Aenigmarchaeota; Aenigmarchaeia	A8_3um	9
Acetothermia;Acetothermiia	A3_10um	3	Aenigmarchaeota; Aenigmarchaeia	A8_FeCl3	4
Acetothermia;Acetothermiia	A3_1.2um	2	Aenigmarchaeota; Aenigmarchaeia	C3-1_10um	2
Acetothermia;Acetothermiia	A3_3um	1	Aenigmarchaeota; Aenigmarchaeia	C3-1_3um	5
Acetothermia;Acetothermiia	A3_FeCl3	1	Aenigmarchaeota; Aenigmarchaeia	C3-1_1.2um	5
Acetothermia;Acetothermiia	A6-4_10um	2	Aenigmarchaeota; Aenigmarchaeia	C3-1_0.2um	6
Acetothermia;Acetothermiia	A6-4_3um	3	Aenigmarchaeota; Aenigmarchaeia	C3-1_FeCl3	13
Acetothermia;Acetothermiia	A6-4_1.2um	1	Aenigmarchaeota; Aenigmarchaeia	C5_10um	4
Acetothermia;Acetothermiia	A6-4_0.2um	1	Aenigmarchaeota; Aenigmarchaeia	C5_3um	8
Acetothermia;Acetothermiia	A6-8_10um	2	Aenigmarchaeota; Aenigmarchaeia	C5_1.2um	6
Acetothermia;Acetothermiia	A6-8_3um	3	Aenigmarchaeota; Aenigmarchaeia	C5_0.2um	1
Acetothermia;Acetothermiia	A6-8_1.2um	1	Aenigmarchaeota; Aenigmarchaeia	JY1_0.2um	2
Acetothermia;Acetothermiia	A8_10um	1	Aenigmarchaeota; Aenigmarchaeia	JY1_10um	1
Acetothermia;Acetothermiia	A8_3um	3	Aenigmarchaeota; Aenigmarchaeia	JY1_1.2um	2
Acetothermia;Acetothermiia	C3-1_10um	4	Aenigmarchaeota; Aenigmarchaeia	JY1_3um	3
Acetothermia;Acetothermiia	C3-1_3um	4	Aenigmarchaeota; Aenigmarchaeia	JY1_FeCl3	3
Acetothermia;Acetothermiia	C3-1_1.2um	4	Aenigmarchaeota; Aenigmarchaeia	SF45_3um	1
Acetothermia;Acetothermiia	C3-1_FeCl3	11	Aenigmarchaeota; Aenigmarchaeia	SF48_02um	9
Acetothermia;Acetothermiia	C5_3um	11	Aenigmarchaeota; Aenigmarchaeia	SF48_3um	1
Acetothermia;Acetothermiia	C5_1.2um	3	Aenigmarchaeota; Aenigmarchaeia	SF48_FeCl3	1
Acetothermia;Acetothermiia	C5_0.2um	1	Aenigmarchaeota; Aenigmarchaeia	SF51_02um	1
Acetothermia;Acetothermiia	JY1_10um	1	Aenigmarchaeota; Aenigmarchaeia	SF51_3um	6
Acetothermia;Acetothermiia	JY1_1.2um	1	Aenigmarchaeota; Aenigmarchaeia	SF51_FeCl3	1
Acetothermia;Acetothermiia	JY1_3um	1	Aenigmarchaeota; Aenigmarchaeia	SF55_02um	30
Acetothermia;Acetothermiia	SF45_3um	2	Aenigmarchaeota; Aenigmarchaeia	SF55_3um	24
Acetothermia;Acetothermiia	SF45_FeCl3	2	Aenigmarchaeota; Aenigmarchaeia	SF55_FeCl3	34
Acetothermia;Acetothermiia	SF48_3um	10	Aenigmarchaeota; Aenigmarchaeia	SF59_02um	16
Acetothermia;Acetothermiia	SF48_FeCl3	14	Aenigmarchaeota; Aenigmarchaeia	SF59_3um	33
Acetothermia;Acetothermiia	SF51_3um	2	Aenigmarchaeota; Aenigmarchaeia	SF59_FeCl3	23
Acetothermia;Acetothermiia	SF51_FeCl3	5	Aenigmarchaeota; Aenigmarchaeia	X12_3um	3
Acetothermia;Acetothermiia	SF55_02um	26	Aenigmarchaeota; Aenigmarchaeia	X12_FeCl3	1
Acetothermia;Acetothermiia	SF55_3um	23	Aenigmarchaeota; Deep Sea Euryarchaeotic Group	A3_0.2um	3
Acetothermia;Acetothermiia	SF55_FeCl3	36	Aenigmarchaeota; Deep Sea Euryarchaeotic Group	A3_10um	6
Acetothermia;Acetothermiia	SF59_02um	19	Aenigmarchaeota; Deep Sea Euryarchaeotic Group	A3_1.2um	1
Acetothermia;Acetothermiia	SF59_3um	35	Aenigmarchaeota; Deep Sea Euryarchaeotic Group	A3_3um	3
Acetothermia;Acetothermiia	SF59_FeCl3	28	Aenigmarchaeota; Deep Sea Euryarchaeotic Group	A6-4_10um	1
Acetothermia;Acetothermiia	X12_3um	2	Aenigmarchaeota; Deep Sea Euryarchaeotic Group	A6-4_0.2um	4
Acidobacteriota;(Acidobacteriota)	A3_0.2um	2	Aenigmarchaeota; Deep Sea Euryarchaeotic Group	A6-8_FeCl3	1
Acidobacteriota;(Acidobacteriota)	A3_10um	24	Aenigmarchaeota; Deep Sea Euryarchaeotic Group	A8_0.2um	1
Acidobacteriota;(Acidobacteriota)	A3_1.2um	35	Aenigmarchaeota; Deep Sea Euryarchaeotic Group	A8_10um	1
Acidobacteriota;(Acidobacteriota)	A3_3um	20	Aenigmarchaeota; Deep Sea Euryarchaeotic Group	A8_1.2um	3
Acidobacteriota;(Acidobacteriota)	A3_FeCl3	5	Aenigmarchaeota; Deep Sea Euryarchaeotic Group	A8_3um	2
Acidobacteriota;(Acidobacteriota)	A6-4_10um	7	Aenigmarchaeota; Deep Sea Euryarchaeotic Group	C3-1_10um	2
Acidobacteriota;(Acidobacteriota)	A6-4_3um	3	Aenigmarchaeota; Deep Sea Euryarchaeotic Group	C3-1_3um	2
Acidobacteriota;(Acidobacteriota)	A6-4_1.2um	2	Aenigmarchaeota; Deep Sea Euryarchaeotic Group	C3-1_0.2um	6
Acidobacteriota;(Acidobacteriota)	A6-8_10um	14	Aenigmarchaeota; Deep Sea Euryarchaeotic Group	C3-1_FeCl3	1
Acidobacteriota;(Acidobacteriota)	A6-8_3um	3	Aenigmarchaeota; Deep Sea Euryarchaeotic Group	C5_10um	2
Acidobacteriota;(Acidobacteriota)	A6-8_1.2um	2	Aenigmarchaeota; Deep Sea Euryarchaeotic Group	C5_3um	3
Acidobacteriota;(Acidobacteriota)	A8_0.2um	2	Aenigmarchaeota; Deep Sea Euryarchaeotic Group	JY1_FeCl3	1
Acidobacteriota;(Acidobacteriota)	A8_10um	8	Aenigmarchaeota; Deep Sea Euryarchaeotic Group	SF48_02um	1
Acidobacteriota;(Acidobacteriota)	A8_1.2um	4	Aenigmarchaeota; Deep Sea Euryarchaeotic Group	SF51_02um	1
Acidobacteriota;(Acidobacteriota)	A8_3um	8	Aenigmarchaeota; Deep Sea Euryarchaeotic Group	SF51_3um	2
Acidobacteriota;(Acidobacteriota)	C3-1_10um	29	Aenigmarchaeota; Deep Sea Euryarchaeotic Group	SF55_02um	6
Acidobacteriota;(Acidobacteriota)	C3-1_3um	50	Aenigmarchaeota; Deep Sea Euryarchaeotic Group	SF55_3um	3
Acidobacteriota;(Acidobacteriota)	C3-1_1.2um	18	Aenigmarchaeota; Deep Sea Euryarchaeotic Group	SF55_FeCl3	3
Acidobacteriota;(Acidobacteriota)	C3-1_0.2um	30	Aenigmarchaeota; Deep Sea Euryarchaeotic Group	SF59_3um	1
Acidobacteriota;(Acidobacteriota)	C3-1_FeCl3	67	Aenigmarchaeota; Deep Sea Euryarchaeotic Group	SF59_FeCl3	3
Acidobacteriota;(Acidobacteriota)	C5_10um	15	Aenigmarchaeota; Deep Sea Euryarchaeotic Group	SF55_FeCl3	1
Acidobacteriota;(Acidobacteriota)	C5_3um	58	Aenigmarchaeota; Deep Sea Euryarchaeotic Group	SF59_3um	1
Acidobacteriota;(Acidobacteriota)	C5_1.2um	32	Aenigmarchaeota; Deep Sea Euryarchaeotic Group	SF59_FeCl3	1
Acidobacteriota;(Acidobacteriota)	C5_FeCl3	2	Aenigmarchaeota; Deep Sea Euryarchaeotic Group	A3_0.2um	7
Acidobacteriota;(Acidobacteriota)	JY1_0.2um	2	Aenigmarchaeota; Deep Sea Euryarchaeotic Group	A3_10um	8
Acidobacteriota;(Acidobacteriota)	JY1_1.2um	3	Aenigmarchaeota; Deep Sea Euryarchaeotic Group	A3_1.2um	8
Acidobacteriota;(Acidobacteriota)	JY1_3um	4	Aenigmarchaeota; Deep Sea Euryarchaeotic Group	A3_3um	8
Acidobacteriota;(Acidobacteriota)	JY1_FeCl3	4	Aenigmarchaeota; Deep Sea Euryarchaeotic Group	A3_FeCl3	2
Acidobacteriota;(Acidobacteriota)	SF45_02um	3	Aenigmarchaeota; Deep Sea Euryarchaeotic Group	A6-4_10um	4
Acidobacteriota;(Acidobacteriota)	SF45_3um	3	Aenigmarchaeota; Deep Sea Euryarchaeotic Group	A6-4_3um	4
Acidobacteriota;(Acidobacteriota)	SF48_02um	12	Aenigmarchaeota; Deep Sea Euryarchaeotic Group	A6-4_1.2um	4
Acidobacteriota;(Acidobacteriota)	SF48_3um	19	Aenigmarchaeota; Deep Sea Euryarchaeotic Group	A6-4_0.2um	1
Acidobacteriota;(Acidobacteriota)	SF48_FeCl3	6	Aenigmarchaeota; Deep Sea Euryarchaeotic Group	A6-8_10um	7
Acidobacteriota;(Acidobacteriota)	SF51_02um	14	Aenigmarchaeota; Deep Sea Euryarchaeotic Group	A6-8_3um	7
Acidobacteriota;(Acidobacteriota)	SF51_3um	14	Aenigmarchaeota; Deep Sea Euryarchaeotic Group	A6-8_1.2um	4
Acidobacteriota;(Acidobacteriota)	SF51_FeCl3	7	Aenigmarchaeota; Deep Sea Euryarchaeotic Group	A6-8_0.2um	1
Acidobacteriota;(Acidobacteriota)	SF55_02um	14	Aenigmarchaeota; Deep Sea Euryarchaeotic Group	A8_0.2um	14
Acidobacteriota;(Acidobacteriota)	SF55_3um	19	Aenigmarchaeota; Deep Sea Euryarchaeotic Group	A8_10um	5
Acidobacteriota;(Acidobacteriota)	SF55_FeCl3	21	Aenigmarchaeota; Deep Sea Euryarchaeotic Group	A8_1.2um	13
Acidobacteriota;(Acidobacteriota)	SF59_02um	5	Aenigmarchaeota; Deep Sea Euryarchaeotic Group	A8_3um	7
Acidobacteriota;(Acidobacteriota)	SF59_3um	6	Aenigmarchaeota; Deep Sea Euryarchaeotic Group	A8_FeCl3	3
Acidobacteriota;(Acidobacteriota)	SF59_FeCl3	19	Aenigmarchaeota; Deep Sea Euryarchaeotic Group	C3-1_10um	4
Acidobacteriota;(Acidobacteriota)	X12_10um	7	Aenigmarchaeota; Deep Sea Euryarchaeotic Group	C3-1_3um	6
Acidobacteriota;(Acidobacteriota)	X12_3um	2	Aenigmarchaeota; Deep Sea Euryarchaeotic Group	C3-1_1.2um	4
Acidobacteriota;AT-s3-28	A3_10um	3	Aenigmarchaeota; Deep Sea Euryarchaeotic Group	C3-1_0.2um	8
Acidobacteriota;AT-s3-28	A3_1.2um	5	Aenigmarchaeota; Deep Sea Euryarchaeotic Group	C3-1_FeCl3	7
Acidobacteriota;AT-s3-28	A3_FeCl3	1	Aenigmarchaeota; Deep Sea Euryarchaeotic Group	C5_10um	9
Acidobacteriota;AT-s3-28	A6-4_10um	3	Aenigmarchaeota; Deep Sea Euryarchaeotic Group	C5_3um	7
Acidobacteriota;AT-s3-28	A6-4_3um	1	Aenigmarchaeota; Deep Sea Euryarchaeotic Group	C5_1.2um	3
Acidobacteriota;AT-s3-28	A6-8_10um	4	Aenigmarchaeota; Deep Sea Euryarchaeotic Group	C5_0.2um	1
Acidobacteriota;AT-s3-28	C3-1_10um	8	Aenigmarchaeota; Deep Sea Euryarchaeotic Group	C5_FeCl3	2
Acidobacteriota;AT-s3-28	C3-1_3um	14	Aenigmarchaeota; Deep Sea Euryarchaeotic Group	JY1_0.2um	2
Acidobacteriota;AT-s3-28	C3-1_1.2um	4	Aenigmarchaeota; Deep Sea Euryarchaeotic Group	JY1_10um	1
Acidobacteriota;AT-s3-28	C3-1_0.2um	1	Aenigmarchaeota; Deep Sea Euryarchaeotic Group	JY1_1.2um	6
Acidobacteriota;AT-s3-28	C3-1_FeCl3	26	Aenigmarchaeota; Deep Sea Euryarchaeotic Group	JY1_3um	4
Acidobacteriota;AT-s3-28	C5_3um	26	Aenigmarchaeota; Deep Sea Euryarchaeotic Group	JY1_FeCl3	2
Acidobacteriota;AT-s3-28	C5_1.2um	8	Aenigmarchaeota; Deep Sea Euryarchaeotic Group	SF45_3um	2
Acidobacteriota;AT-s3-28	C5_0.2um	1	Aenigmarchaeota; Deep Sea Euryarchaeotic Group	SF45_FeCl3	1
Acidobacteriota;AT-s3-28	JY1_10um	3	Aenigmarchaeota; Deep Sea Euryarchaeotic Group	SF48_3um	7
Acidobacteriota;AT-s3-28	JY1_1.2um	1	Aenigmarchaeota; Deep Sea Euryarchaeotic Group	SF48_FeCl3	1
Acidobacteriota;AT-s3-28	JY1_3um	1	Aenigmarchaeota; Deep Sea Euryarchaeotic Group	SF51_3um	6
Acidobacteriota;AT-s3-28	SF48_3um	4	Aenigmarchaeota; Deep Sea Euryarchaeotic Group	SF55_02um	25
Acidobacteriota;AT-s3-28	SF48_FeCl3	7	Aenigmarchaeota; Deep Sea Euryarchaeotic Group	SF55_3um	26
Acidobacteriota;AT-s3-28	SF51_FeCl3	2	Aenigmarchaeota; Deep Sea Euryarchaeotic Group	SF55_FeCl3	30
Acidobacteriota;AT-s3-28	SF55_02um	5	Aenigmarchaeota; Deep Sea Euryarchaeotic Group	SF59_02um	23
Acidobacteriota;AT-s3-28	SF55_3um	2	Aenigmarchaeota; Deep Sea Euryarchaeotic Group	SF59_3um	16
Acidobacteriota;AT-s3-28	SF55_FeCl3	11	Aenigmarchaeota; Deep Sea Euryarchaeotic Group	SF59_FeCl3	17
Acidobacteriota;AT-s3-28	SF59_02um	2	Aenigmarchaeota; Deep Sea Euryarchaeotic Group	X12_10um	1
Acidobacteriota;AT-s3-28	SF59_3um	3	Aenigmarchaeota; Deep Sea Euryarchaeotic Group	SF55_02um	2
Acidobacteriota;AT-s3-28	SF59_FeCl3	10	Aenigmarchaeota; Deep Sea Euryarchaeotic Group	SF55_FeCl3	1
Acidobacteriota;AT-s3-28	X12_10um	4	Aenigmarchaeota; Deep Sea Euryarchaeotic Group	A3_0.2um	1
Acidobacteriota;Acidobacteriae	A3_0.2um	70	Aenigmarchaeota; Deep Sea Euryarchaeotic Group	A3_10um	1
Acidobacteriota;Acidobacteriae	A3_10um	520	Aenigmarchaeota; Deep Sea Euryarchaeotic Group	A3_FeCl3	1
Acidobacteriota;Acidobacteriae	A3_1.2um	523	Aenigmarchaeota; Deep Sea Euryarchaeotic Group	A6-8_3um	1
Acidobacteriota;Acidobacteriae	A3_3um	437	Aenigmarchaeota; Deep Sea Euryarchaeotic Group	A8_1.2um	2
Acidobacteriota;Acidobacteriae	A3_FeCl3	54	Aenigmarchaeota; Deep Sea Euryarchaeotic Group	C3-1_10um	2
Acidobacteriota;Acidobacteriae	A6-4_10um	15	Aenigmarchaeota; Deep Sea Euryarchaeotic Group	C3-1_0.2um	2
Acidobacteriota;Acidobacteriae	A6-4_3um	15	Aenigmarchaeota; Deep Sea Euryarchaeotic Group	SF45_3um	2
Acidobacteriota;Acidobacteriae	A6-4_1.2um	11	Aenigmarchaeota; Deep Sea Euryarchaeotic Group	SF45_FeCl3	1
Acidobacteriota;Acidobacteriae	A6-4_0.2um	3	Aenigmarchaeota; Deep Sea Euryarchaeotic Group	SF51_FeCl3	1
Acidobacteriota;Acidobacteriae	A6-4_FeCl3	7	Aenigmarchaeota; Deep Sea Euryarchaeotic Group	SF55_02um	2
Acidobacteriota;Acidobacteriae	A6-8_10um	20	Aenigmarchaeota; Deep Sea Euryarchaeotic Group	SF55_3um	4
Acidobacteriota;Acidobacteriae	A6-8_3um	18	Aenigmarchaeota; Deep Sea Euryarchaeotic Group	SF55_FeCl3	2
Acidobacteriota;Acidobacteriae	A6-8_1.2um	10	Aenigmarchaeota; Deep Sea Euryarchaeotic Group	SF59_02um	1
Acidobacteriota;Acidobacteriae	A6-8_0.2um	4	Aenigmarchaeota; Deep Sea Euryarchaeotic Group	SF59_3um	2
Acidobacteriota;Acidobacteriae	A6-8_FeCl3	2	Aenigmarchaeota; Deep Sea Euryarchaeotic Group	SF59_FeCl3	1
Acidobacteriota;Acidobacteriae	A8_0.2um	20	Aenigmarchaeota; Deep Sea Euryarchaeotic Group	C3-1_FeCl3	1
Acidobacteriota;Acidobacteriae	A8_10um	83	Aenigmarchaeota; Deep Sea Euryarchaeotic Group	SF55_02um	2
Acidobacteriota;Acidobacteriae	A8_1.2um	65	Aenigmarchaeota; Deep Sea Euryarchaeotic Group	SF55_FeCl3	1
Acidobacteriota;Acidobacteriae	A8_3um	55	Aenigmarchaeota; Deep Sea Euryarchaeotic Group	A8_1.2um	1
Acidobacteriota;Acidobacteriae	A8_FeCl3	7	Aenigmarchaeota; Deep Sea Euryarchaeotic Group	SF55_02um	1
Acidobacteriota;Acidobacteriae	C3-1_10um	244	Aenigmarchaeota; Deep Sea Euryarchaeotic Group	SF55_FeCl3	1
Acidobacteriota;Acidobacteriae	C3-1_3um	253	Aenigmarchaeota; Deep Sea Euryarchaeotic Group	SF59_3um	1
Acidobacteriota;Acidobacteriae	C3-1_1.2um	168	Aenigmarchaeota	A3_10um	1
Acidobacteriota;Acidobacteriae	C3-1_0.2um	136	Aenigmarchaeota	A8_0.2um	3
Acidobacteriota;Acidobacteriae	C3-1_FeCl3	93	Aenigmarchaeota	A8_3um	1
Acidobacteriota;Acidobacteriae	C5_10um	112	Aenigmarchaeota	SF59_FeCl3	1
Acidobacteriota;Acidobacteriae	C5_3um	134	Altiarchaeota; Altiarchaeia	A3_10um	4
Acidobacteriota;Acidobacteriae	C5_1.2um	458	Altiarchaeota; Altiarchaeia	A3_1.2um	4
Acidobacteriota;Acidobacteriae	C5_0.2um	2	Altiarchaeota; Altiarchaeia	A3_3um	5
Acidobacteriota;Acidobacteriae	C5_FeCl3	1	Altiarchaeota; Altiarchaeia	A3_FeCl3	1
Acidobacteriota;Acidobacteriae	JY1_10um	15	Altiarchaeota; Altiarchaeia	A6-4_1.2um	1
Acidobacteriota;Acidobacteriae	JY1_1.2um	23	Altiarchaeota; Altiarchaeia	A6-4_FeCl3	1
Acidobacteriota;Acidobacteriae	JY1_3um	19	Altiarchaeota; Altiarchaeia	A6-8_10um	2
Acidobacteriota;Acidobacteriae	JY1_FeCl3	8	Altiarchaeota; Altiarchaeia	A6-8_3um	4
Acidobacteriota;Acidobacteriae	SF45_02um	3	Altiarchaeota; Altiarchaeia	A6-8_1.2um	1
Acidobacteriota;Acidobacteriae	SF45_3um	21	Altiarchaeota; Altiarchaeia	A6-8_FeCl3	2
Acidobacteriota;Acidobacteriae	SF45_FeCl3	9	Altiarchaeota; Altiarchaeia	A8_0.2um	7
Acidobacteriota;Acidobacteriae	SF48_02um	224	Altiarchaeota; Altiarchaeia	A8_10um	4
Acidobacteriota;Acidobacteriae	SF48_3um	792	Altiarchaeota; Altiarchaeia	A8_1.2um	2
Acidobacteriota;Acidobacteriae	SF48_FeCl3	67	Altiarchaeota; Altiarchaeia	A8_3um	8
Acidobacteriota;Acidobacteriae	SF51_02um	211	Altiarchaeota; Altiarchaeia	C3-1_10um	2
Acidobacteriota;Acidobacteriae	SF51_3um	658	Altiarchaeota; Altiarchaeia	C3-1_3um	4
Acidobacteriota;Acidobacteriae	SF51_FeCl3	3	Altiarchaeota; Altiarchaeia	C3-1_1.2um	2
Acidobacteriota;Acidobacteriae	SF55_02um	176	Altiarchaeota; Altiarchaeia	C3-1_0.2um	1
Acidobacteriota;Acidobacteriae	SF55_3um	250	Altiarchaeota; Altiarchaeia	C3-1_FeCl3	1
Acidobacteriota;Acidobacteriae	SF55_FeCl3	201	Altiarchaeota; Altiarchaeia	C5_1.2um	1
Acidobacteriota;Acidobacteriae	SF59_02um	114	Altiarchaeota; Altiarchaeia	JY1_0.2um	1
Acidobacteriota;Acidobacteriae	SF59_3um	197	Altiarchaeota; Altiarchaeia	JY1_10um	3
Acidobacteriota;Acidobacteriae	SF59_FeCl3	121	Altiarchaeota; Altiarchaeia	JY1_3um	3
Acidobacteriota;Acidobacteriae	X12_0.2um	4	Altiarchaeota; Altiarchaeia	JY1_FeCl3	1
Acidobacteriota;Acidobacteriae	X12_10um	6	Altiarchaeota; Altiarchaeia	SF55_02um	13
Acidobacteriota;Acidobacteriae	X12_1.2um	2	Altiarchaeota; Altiarchaeia	SF55_3um	7
Acidobacteriota;Acidobacteriae	X12_3um	6	Altiarchaeota; Altiarchaeia	SF55_FeCl3	13
Acidobacteriota;Acidobacteriae	X12_FeCl3	3	Altiarchaeota; Altiarchaeia	SF59_02um	11
Acidobacteriota;Aminicenantia	A3_0.2um	2	Altiarchaeota; Altiarchaeia	SF59_3um	9
Acidobacteriota;Aminicenantia	A3_10um	27	Altiarchaeota; Altiarchaeia	SF59_FeCl3	12
Acidobacteriota;Aminicenantia	A3_1.2um	30	Altiarchaeota; Altiarchaeia	X12_10um	1
Acidobacteriota;Aminicenantia	A3_3um	17	Altiarchaeota; Altiarchaeia	X12_3um	1
Acidobacteriota;Aminicenantia	A3_FeCl3	1	Asgardarchaeota	A3_10um	3
Acidobacteriota;Aminicenantia	A6-4_10um	3	Asgardarchaeota	A3_1.2um	1
Acidobacteriota;Aminicenantia	A6-4_3um	2	Asgardarchaeota	A6-4_1.2um	1
Acidobacteriota;Aminicenantia	A6-4_1.2um	1	Asgardarchaeota	A6-8_0.2um	1
Acidobacteriota;Aminicenantia	A6-4_0.2um	1	Asgardarchaeota	C3-1_FeCl3	1
Acidobacteriota;Aminicenantia	A6-8_10um	14	Asgardarchaeota	C5_3um	1
Acidobacteriota;Aminicenantia	A6-8_3um	4	Asgardarchaeota	C5_1.2um	1
Acidobacteriota;Aminicenantia	A6-8_1.2um	1	Asgardarchaeota	JY1_0.2um	1
Acidobacteriota;Aminicenantia	A6-8_FeCl3	1	Asgardarchaeota	JY1_1.2um	2
Acidobacteriota;Aminicenantia	A8_0.2um	1	Asgardarchaeota	SF55_02um	2
Acidobacteriota;Aminicenantia	A8_10um	22	Asgardarchaeota	SF55_3um	4
Acidobacteriota;Aminicenantia	A8_1.2um	7	Asgardarchaeota	SF55_FeCl3	2
Acidobacteriota;Aminicenantia	A8_3um	10	Asgardarchaeota	SF59_02um	2
Acidobacteriota;Aminicenantia	C3-1_10um	35	Asgardarchaeota	SF59_3um	5
Acidobacteriota;Aminicenantia	C3-1_3um	53	Asgardarchaeota; Heimdallarchaeia	A3_3um	1
Acidobacteriota;Aminicenantia	C3-1_1.2um	12	Asgardarchaeota; Heimdallarchaeia	A8_3um	1
Acidobacteriota;Aminicenantia	C3-1_0.2um	7	Asgardarchaeota; Heimdallarchaeia	SF55_02um	2
Acidobacteriota;Aminicenantia	C3-1_FeCl3	36	Asgardarchaeota; Heimdallarchaeia	SF55_FeCl3	2
Acidobacteriota;Aminicenantia	C5_10um	3	Asgardarchaeota; Heimdallarchaeia	SF59_FeCl3	2
Acidobacteriota;Aminicenantia	C5_3um	84	Asgardarchaeota; Heimdallarchaeia	SF59_FeCl3	1
Acidobacteriota;Aminicenantia	C5_1.2um	16	Asgardarchaeota; Heimdallarchaeia	C3-1_FeCl3	1
Acidobacteriota;Aminicenantia	C5_0.2um	1	Asgardarchaeota; Heimdallarchaeia	SF55_FeCl3	1
Acidobacteriota;Aminicenantia	JY1_10um	2	Asgardarchaeota; Heimdallarchaeia	SF59_3um	1
Acidobacteriota;Aminicenantia	JY1_3um	11	Asgardarchaeota; Heimdallarchaeia	A3_3um	1
Acidobacteriota;Aminicenantia	JY1_FeCl3	2	Asgardarchaeota; Heimdallarchaeia	A8_10um	3
Acidobacteriota;Aminicenantia	SF45_3um	3	Asgardarchaeota; Heimdallarchaeia	C3-1_10um	1
Acidobacteriota;Aminicenantia	SF45_FeCl3	2	Asgardarchaeota; Heimdallarchaeia	C3-1_3um	3
Acidobacteriota;Aminicenantia	SF48_3um	10	Asgardarchaeota; Heimdallarchaeia	C3-1_FeCl3	2
Acidobacteriota;Aminicenantia	SF48_FeCl3	6	Asgardarchaeota; Heimdallarchaeia	C5_3um	3
Acidobacteriota;Aminicenantia	SF51_02um	4	Asgardarchaeota; Heimdallarchaeia	C5_1.2um	1
Acidobacteriota;Aminicenantia	SF51_3um	5	Asgardarchaeota; Heimdallarchaeia	SF48_3um	1
Acidobacteriota;Aminicenantia	SF51_FeCl3	1	Asgardarchaeota; Heimdallarchaeia	SF55_02um	7
Acidobacteriota;Aminicenantia	SF55_02um	26	Asgardarchaeota; Heimdallarchaeia	SF55_3um	9
Acidobacteriota;Aminicenantia	SF55_3um	55	Asgardarchaeota; Heimdallarchaeia	SF55_FeCl3	9
Acidobacteriota;Aminicenantia	SF55_FeCl3	35	Asgardarchaeota; Heimdallarchaeia	SF59_02um	10
Acidobacteriota;Aminicenantia	SF59_02um	9	Asgardarchaeota; Heimdallarchaeia	SF59_3um	5
Acidobacteriota;Aminicenantia	SF59_3um	32	Asgardarchaeota; Heimdallarchaeia	SF59_FeCl3	3
Acidobacteriota;Aminicenantia	SF59_FeCl3	22	Asgardarchaeota; Heimdallarchaeia	SF55_3um	1
Acidobacteriota;Aminicenantia	X12_10um	1	Asgardarchaeota; Heimdallarchaeia	C5_3um	1
Acidobacteriota;Aminicenantia	X12_3um	1	Asgardarchaeota; Heimdallarchaeia	C5_1.2um	1
Acidobacteriota;Blastocatellia	A3_0.2um	8	Asgardarchaeota; Heimdallarchaeia	SF55_3um	4
Acidobacteriota;Blastocatellia	A3_10um	70	Asgardarchaeota; Heimdallarchaeia	SF55_FeCl3	5
Acidobacteriota;Blastocatellia	A3_1.2um	64	Asgardarchaeota; Heimdallarchaeia	SF59_3um	3
Acidobacteriota;Blastocatellia	A3_3um	60	Asgardarchaeota; Lokiarchaeia	A3_0.2um	1
Acidobacteriota;Blastocatellia	A3_FeCl3	27	Asgardarchaeota; Lokiarchaeia	A3_10um	5
Acidobacteriota;Blastocatellia	A6-4_10um	13	Asgardarchaeota; Lokiarchaeia	A3_1.2um	2
Acidobacteriota;Blastocatellia	A6-4_3um	10	Asgardarchaeota; Lokiarchaeia	A8_0.2um	1
Acidobacteriota;Blastocatellia	A6-4_1.2um	2	Asgardarchaeota; Lokiarchaeia	A8_10um	3
Acidobacteriota;Blastocatellia	A6-4_0.2um	2	Asgardarchaeota; Lokiarchaeia	C3-1_10um	1
Acidobacteriota;Blastocatellia	A6-4_FeCl3	2	Asgardarchaeota; Lokiarchaeia	C3-1_3um	1
Acidobacteriota;Blastocatellia	A6-8_10um	13	Asgardarchaeota; Lokiarchaeia	C3-1_1.2um	1
Acidobacteriota;Blastocatellia	A6-8_3um	9	Asgardarchaeota; Lokiarchaeia	C3-1_FeCl3	2
Acidobacteriota;Blastocatellia	A6-8_1.2um	5	Asgardarchaeota; Lokiarchaeia	C5_3um	1
Acidobacteriota;Blastocatellia	A6-8_FeCl3	4	Asgardarchaeota; Lokiarchaeia	JY1_10um	1
Acidobacteriota;Blastocatellia	A8_0.2um	8	Asgardarchaeota; Lokiarchaeia	JY1_3um	1
Acidobacteriota;Blastocatellia	A8_10um	46	Asgardarchaeota; Lokiarchaeia	SF55_02um	1
Acidobacteriota;Blastocatellia	A8_1.2um	39	Asgardarchaeota; Lokiarchaeia	SF55_3um	2
Acidobacteriota;Blastocatellia	A8_3um	38	Asgardarchaeota; Lokiarchaeia	SF55_FeCl3	2
Acidobacteriota;Blastocatellia	A8_FeCl3	3	Asgardarchaeota; Lokiarchaeia	SF59_02um	1
Acidobacteriota;Blastocatellia	C3-1_10um	22	Asgardarchaeota; Lokiarchaeia	SF59_3um	4
Acidobacteriota;Blastocatellia	C3-1_3um	25	Asgardarchaeota; Lokiarchaeia	SF55_FeCl3	1
Acidobacteriota;Blastocatellia	C3-1_1.2um	2	Asgardarchaeota; Lokiarchaeia	A3_10um	1
Acidobacteriota;Blastocatellia	C3-1_0.2um	4	Asgardarchaeota; Lokiarchaeia	A3_3um	7
Acidobacteriota;Blastocatellia	C3-1_FeCl3	13	Asgardarchaeota; Lokiarchaeia	A6-4_10um	9
Acidobacteriota;Blastocatellia	C5_10um	1	Asgardarchaeota; Lokiarchaeia	A6-4_3um	10
Acidobacteriota;Blastocatellia	C5_3um	8	Asgardarchaeota; Lokiarchaeia	A6-4_1.2um	2
Acidobacteriota;Blastocatellia	C5_1.2um	12	Asgardarchaeota; Lokiarchaeia	A6-8_10um	21
Acidobacteriota;Blastocatellia	C5_0.2um	2	Asgardarchaeota; Lokiarchaeia	A6-8_3um	11
Acidobacteriota;Blastocatellia	C5_FeCl3	6	Asgardarchaeota; Lokiarchaeia	A6-8_1.2um	11
Acidobacteriota;Blastocatellia	JY1_0.2um	1	Asgardarchaeota; Lokiarchaeia	A6-8_0.2um	2
Acidobacteriota;Blastocatellia	JY1_10um	9	Asgardarchaeota; Lokiarchaeia	A6-8_FeCl3	2
Acidobacteriota;Blastocatellia	JY1_1.2um	48	Asgardarchaeota; Lokiarchaeia	A8_10um	6
Acidobacteriota;Blastocatellia	JY1_3um	15	Asgardarchaeota; Lokiarchaeia	A8_1.2um	1
Acidobacteriota;Blastocatellia	JY1_FeCl3	9	Asgardarchaeota; Lokiarchaeia	A8_3um	3
Acidobacteriota;Blastocatellia	SF45_02um	7	Asgardarchaeota; Lokiarchaeia	C3-1_10um	5
Acidobacteriota;Blastocatellia	SF45_3um	20	Asgardarchaeota; Lokiarchaeia	C3-1_3um	5
Acidobacteriota;Blastocatellia	SF45_FeCl3	23	Asgardarchaeota; Lokiarchaeia	C3-1_1.2um	6
Acidobacteriota;Blastocatellia	SF48_02um	62	Asgardarchaeota; Lokiarchaeia	C3-1_0.2um	1
Acidobacteriota;Blastocatellia	SF48_3um	176	Asgardarchaeota; Lokiarchaeia	C3-1_FeCl3	18
Acidobacteriota;Blastocatellia	SF48_FeCl3	34	Asgardarchaeota; Lokiarchaeia	C5_10um	1
Acidobacteriota;Blastocatellia	SF51_02um	33	Asgardarchaeota; Lokiarchaeia	C5_3um	10
Acidobacteriota;Blastocatellia	SF51_3um	161	Asgardarchaeota; Lokiarchaeia	C5_1.2um	3
Acidobacteriota;Blastocatellia	SF51_FeCl3	5	Asgardarchaeota; Lokiarchaeia	C5_0.2um	2
Acidobacteriota;Blastocatellia	SF55_02um	88	Asgardarchaeota; Lokiarchaeia	C5_FeCl3	1
Acidobacteriota;Blastocatellia	SF55_3um	91	Asgardarchaeota; Lokiarchaeia	JY1_10um	6
Acidobacteriota;Blastocatellia	SF55_FeCl3	95	Asgardarchaeota; Lokiarchaeia	JY1_1.2um	2
Acidobacteriota;Blastocatellia	SF59_02um	49	Asgardarchaeota; Lokiarchaeia	JY1_3um	5
Acidobacteriota;Blastocatellia	SF59_3um	83	Asgardarchaeota; Lokiarchaeia	JY1_FeCl3	2
Acidobacteriota;Blastocatellia	SF59_FeCl3	66	Asgardarchaeota; Lokiarchaeia	SF45_02um	4
Acidobacteriota;Blastocatellia	X12_0.2um	2	Asgardarchaeota; Lokiarchaeia	SF45_3um	3
Acidobacteriota;Blastocatellia	X12_10um	5	Asgardarchaeota; Lokiarchaeia	SF45_FeCl3	3
Acidobacteriota;Blastocatellia	X12_1.2um	2	Asgardarchaeota; Lokiarchaeia	SF48_02um	1
Acidobacteriota;Candidatus Fischerbacteria bacterium RBG_13_37_8	SF55_FeCl3	1	Asgardarchaeota; Lokiarchaeia	SF48_3um	6
Acidobacteriota;Candidatus Fischerbacteria bacterium RBG_13_37_8	SF59_FeCl3	1	Asgardarchaeota; Lokiarchaeia	SF48_FeCl3	1
Acidobacteriota;FFCH5909	C5_FeCl3	2	Asgardarchaeota; Lokiarchaeia	SF51_02um	3
Acidobacteriota;FFCH5909	SF55_FeCl3	2	Asgardarchaeota; Lokiarchaeia	SF51_3um	2
Acidobacteriota;FFCH5909	SF59_3um	1	Asgardarchaeota; Lokiarchaeia	SF55_02um	35
Acidobacteriota;FFCH5909	SF59_FeCl3	1	Asgardarchaeota; Lokiarchaeia	SF55_3um	51
Acidobacteriota;GBS-L1-B05	C5_10um	1	Asgardarchaeota; Lokiarchaeia	SF55_FeCl3	50
Acidobacteriota;GBS-L1-B05	SF55_02um	3	Asgardarchaeota; Lokiarchaeia	SF59_02um	27
Acidobacteriota;GBS-L1-B05	SF55_3um	1	Asgardarchaeota; Lokiarchaeia	SF59_3um	45
Acidobacteriota;GBS-L1-B05	SF55_FeCl3	3	Asgardarchaeota; Lokiarchaeia	SF59_FeCl3	19
Acidobacteriota;GBS-L1-B05	SF59_3um	1	Asgardarchaeota; Lokiarchaeia	X12_10um	2
Acidobacteriota;GBS-L1-B05	SF59_FeCl3	1	Asgardarchaeota; Lokiarchaeia	X12_1.2um	1
Acidobacteriota;Holophagae	A3_0.2um	15	Asgardarchaeota; Lokiarchaeia	X12_FeCl3	1
Acidobacteriota;Holophagae	A3_10um	94	Asgardarchaeota; Lokiarchaeia	A3_0.2um	1
Acidobacteriota;Holophagae	A3_1.2um	135	Asgardarchaeota; Lokiarchaeia	A3_3um	1
Acidobacteriota;Holophagae	A3_3um	84	Asgardarchaeota; Lokiarchaeia	A3_FeCl3	2
Acidobacteriota;Holophagae	A3_FeCl3	8	Asgardarchaeota; Lokiarchaeia	C3-1_FeCl3	1
Acidobacteriota;Holophagae	A6-4_10um	7	Asgardarchaeota; Lokiarchaeia	C5_3um	4
Acidobacteriota;Holophagae	A6-4_3um	7	Asgardarchaeota; Lokiarchaeia	C5_0.2um	1
Acidobacteriota;Holophagae	A6-4_1.2um	15	Asgardarchaeota; Lokiarchaeia	JY1_1.2um	1
Acidobacteriota;Holophagae	A6-4_0.2um	2	Asgardarchaeota; Lokiarchaeia	SF48_FeCl3	1
Acidobacteriota;Holophagae	A6-8_10um	3	Asgardarchaeota; Lokiarchaeia	SF55_02um	7
Acidobacteriota;Holophagae	A6-8_3um	7	Asgardarchaeota; Lokiarchaeia	SF55_3um	19
Acidobacteriota;Holophagae	A6-8_1.2um	13	Asgardarchaeota; Lokiarchaeia	SF55_FeCl3	19
Acidobacteriota;Holophagae	A6-8_0.2um	11	Asgardarchaeota; Lokiarchaeia	SF59_02um	10
Acidobacteriota;Holophagae	A6-8_FeCl3	1	Asgardarchaeota; Lokiarchaeia	SF59_3um	22
Acidobacteriota;Holophagae	A8_0.2um	10	Asgardarchaeota; Lokiarchaeia	SF59_FeCl3	12
Acidobacteriota;Holophagae	A8_10um	48	Asgardarchaeota; Lokiarchaeia	SF55_3um	1
Acidobacteriota;Holophagae	A8_1.2um	37	Asgardarchaeota; Lokiarchaeia	SF55_02um	1
Acidobacteriota;Holophagae	A8_3um	26	Asgardarchaeota; Lokiarchaeia	SF55_FeCl3	1
Acidobacteriota;Holophagae	A8_FeCl3	1	Asgardarchaeota; Lokiarchaeia	SF59_02um	1
Acidobacteriota;Holophagae	C3-1_10um	1911	Asgardarchaeota; Lokiarchaeia	A6-8_3um	2
Acidobacteriota;Holophagae	C3-1_3um	1731	Asgardarchaeota; Lokiarchaeia	JY1_1.2um	1
Acidobacteriota;Holophagae	C3-1_1.2um	860	Asgardarchaeota; Lokiarchaeia	SF55_02um	1
Acidobacteriota;Holophagae	C3-1_0.2um	4226	Asgardarchaeota; Odinarchaeia	A3_10um	2
Acidobacteriota;Holophagae	C3-1_FeCl3	124	Asgardarchaeota; Odinarchaeia	A6-4_10um	1
Acidobacteriota;Holophagae	C5_10um	3471	Asgardarchaeota; Odinarchaeia	A6-8_3um	1
Acidobacteriota;Holophagae	C5_3um	151	Asgardarchaeota; Odinarchaeia	C3-1_3um	1
Acidobacteriota;Holophagae	C5_1.2um	1867	Asgardarchaeota; Odinarchaeia	C3-1_FeCl3	1
Acidobacteriota;Holophagae	C5_0.2um	14	Asgardarchaeota; Odinarchaeia	SF55_02um	1
Acidobacteriota;Holophagae	C5_FeCl3	3	Asgardarchaeota; Odinarchaeia	SF55_3um	1
Acidobacteriota;Holophagae	JY1_0.2um	4	Asgardarchaeota; Odinarchaeia	SF55_FeCl3	2
Acidobacteriota;Holophagae	JY1_10um	12	Asgardarchaeota; Odinarchaeia	SF59_3um	2
Acidobacteriota;Holophagae	JY1_1.2um	19	Asgardarchaeota; Odinarchaeia	A3_1.2um	3
Acidobacteriota;Holophagae	JY1_3um	12	Asgardarchaeota; Odinarchaeia	A3_FeCl3	1
Acidobacteriota;Holophagae	JY1_FeCl3	5	Asgardarchaeota; Odinarchaeia	A6-4_10um	3
Acidobacteriota;Holophagae	SF45_02um	1	Asgardarchaeota; Odinarchaeia	A6-4_3um	2
Acidobacteriota;Holophagae	SF45_3um	8	Asgardarchaeota; Odinarchaeia	A6-8_1.2um	2
Acidobacteriota;Holophagae	SF45_FeCl3	5	Asgardarchaeota; Odinarchaeia	A8_10um	1
Acidobacteriota;Holophagae	SF48_02um	384	Asgardarchaeota; Odinarchaeia	C3-1_10um	2
Acidobacteriota;Holophagae	SF48_3um	550	Asgardarchaeota; Odinarchaeia	C3-1_3um	4
Acidobacteriota;Holophagae	SF48_FeCl3	22	Asgardarchaeota; Odinarchaeia	C3-1_FeCl3	11
Acidobacteriota;Holophagae	SF51_02um	127	Asgardarchaeota; Odinarchaeia	C5_3um	5
Acidobacteriota;Holophagae	SF51_3um	136	Asgardarchaeota; Odinarchaeia	C5_1.2um	2
Acidobacteriota;Holophagae	SF51_FeCl3	70	Asgardarchaeota; Odinarchaeia	SF48_FeCl3	1
Acidobacteriota;Holophagae	SF55_02um	55	Asgardarchaeota; Odinarchaeia	SF51_3um	1
Acidobacteriota;Holophagae	SF55_3um	65	Asgardarchaeota; Odinarchaeia	SF55_02um	13
Acidobacteriota;Holophagae	SF55_FeCl3	93	Asgardarchaeota; Odinarchaeia	SF55_3um	11
Acidobacteriota;Holophagae	SF59_02um	40	Asgardarchaeota; Odinarchaeia	SF55_FeCl3	7
Acidobacteriota;Holophagae	SF59_3um	48	Asgardarchaeota; Odinarchaeia	SF59_02um	7
Acidobacteriota;Holophagae	SF59_FeCl3	70	Asgardarchaeota; Odinarchaeia	SF59_3um	12
Acidobacteriota;Holophagae	X12_10um	4	Asgardarchaeota; Odinarchaeia	SF59_FeCl3	5
Acidobacteriota;Holophagae	X12_1.2um	8	Asgardarchaeota; Odinarchaeia	X12_10um	1
Acidobacteriota;Holophagae	X12_3um	5	Asgardarchaeota; Odinarchaeia	A6-4_3um	1
Acidobacteriota;ODP1230B23.02	A6-4_10um	3	Asgardarchaeota; Odinarchaeia	A6-8_1.2um	1
Acidobacteriota;ODP1230B23.02	A6-4_3um	5	Asgardarchaeota; Odinarchaeia	A6-8_0.2um	1
Acidobacteriota;ODP1230B23.02	A6-4_1.2um	3	Asgardarchaeota; Odinarchaeia	JY1_10um	1
Acidobacteriota;ODP1230B23.02	A6-4_FeCl3	2	Asgardarchaeota; Odinarchaeia	SF55_3um	1
Acidobacteriota;ODP1230B23.02	A6-8_10um	6	Asgardarchaeota; Odinarchaeia	SF59_02um	1
Acidobacteriota;ODP1230B23.02	A6-8_3um	13	Asgardarchaeota; Odinarchaeia	SF55_3um	1
Acidobacteriota;ODP1230B23.02	A6-8_1.2um	3	Asgardarchaeota; Odinarchaeia	SF55_FeCl3	1
Acidobacteriota;ODP1230B23.02	A6-8_FeCl3	3	Asgardarchaeota; Odinarchaeia	SF59_02um	1
Acidobacteriota;ODP1230B23.02	A8_10um	1	Asgardarchaeota; Odinarchaeia	SF59_3um	1
Acidobacteriota;ODP1230B23.02	A8_1.2um	2	Asgardarchaeota; Odinarchaeia	SF59_FeCl3	1
Acidobacteriota;ODP1230B23.02	C3-1_10um	3	Asgardarchaeota; Odinarchaeia	SF59_3um	1
Acidobacteriota;ODP1230B23.02	C3-1_3um	6	Asgardarchaeota; Odinarchaeia	SF55_3um	1
Acidobacteriota;ODP1230B23.02	C3-1_FeCl3	6	Asgardarchaeota; Odinarchaeia	SF55_FeCl3	1
Acidobacteriota;ODP1230B23.02	C5_3um	6	Asgardarchaeota; Odinarchaeia	SF59_3um	1
Acidobacteriota;ODP1230B23.02	C5_1.2um	1	Asgardarchaeota; Odinarchaeia	SF59_FeCl3	1
Acidobacteriota;ODP1230B23.02	C5_FeCl3	1	Asgardarchaeota; Odinarchaeia	SF55_02um	1
Acidobacteriota;ODP1230B23.02	SF45_3um	2	Asgardarchaeota; Odinarchaeia	SF59_02um	1
Acidobacteriota;ODP1230B23.02	SF48_3um	1	Asgardarchaeota; Odinarchaeia	A6-4_3um	1
Acidobacteriota;ODP1230B23.02	SF51_FeCl3	1	Asgardarchaeota; Odinarchaeia	SF59_3um	1
Acidobacteriota;ODP1230B23.02	SF55_02um	24	Asgardarchaeota	C3-1_10um	1
Acidobacteriota;ODP1230B23.02	SF55_3um	38	Asgardarchaeota	C5_3um	1
Acidobacteriota;ODP1230B23.02	SF55_FeCl3	54	Asgardarchaeota	SF55_3um	1
Acidobacteriota;ODP1230B23.02	SF59_02um	17	Asgardarchaeota	SF55_FeCl3	2
Acidobacteriota;ODP1230B23.02	SF59_3um	27	Asgardarchaeota	SF59_02um	2
Acidobacteriota;ODP1230B23.02	SF59_FeCl3	29	Asgardarchaeota	SF59_FeCl3	1
Acidobacteriota;ODP1230B23.02	X12_10um	1	Thermoproteota	A3_10um	3
Acidobacteriota;ODP1230B23.02	X12_3um	1	Thermoproteota	A3_1.2um	2
Acidobacteriota;Subgroup 11	A3_10um	4	Thermoproteota	A3_3um	4
Acidobacteriota;Subgroup 11	A3_1.2um	3	Thermoproteota	A6-4_10um	1
Acidobacteriota;Subgroup 11	A6-4_10um	1	Thermoproteota	A6-4_3um	3
Acidobacteriota;Subgroup 11	A6-4_1.2um	1	Thermoproteota	A6-4_1.2um	1
Acidobacteriota;Subgroup 11	A6-8_3um	1	Thermoproteota	A6-8_10um	1
Acidobacteriota;Subgroup 11	A8_10um	2	Thermoproteota	A6-8_3um	1
Acidobacteriota;Subgroup 11	A8_1.2um	1	Thermoproteota	A6-8_1.2um	3
Acidobacteriota;Subgroup 11	A8_3um	3	Thermoproteota	A8_10um	1
Acidobacteriota;Subgroup 11	C3-1_3um	1	Thermoproteota	C3-1_10um	2
Acidobacteriota;Subgroup 11	C3-1_FeCl3	8	Thermoproteota	C3-1_3um	2
Acidobacteriota;Subgroup 11	C5_3um	2	Thermoproteota	C3-1_FeCl3	4
Acidobacteriota;Subgroup 11	C5_1.2um	2	Thermoproteota	C5_3um	3
Acidobacteriota;Subgroup 11	JY1_1.2um	1	Thermoproteota	C5_1.2um	1
Acidobacteriota;Subgroup 11	SF48_3um	2	Thermoproteota	C5_0.2um	1
Acidobacteriota;Subgroup 11	SF48_FeCl3	1	Thermoproteota	JY1_3um	3
Acidobacteriota;Subgroup 11	SF55_02um	10	Thermoproteota	SF48_3um	1
Acidobacteriota;Subgroup 11	SF55_3um	3	Thermoproteota	SF48_FeCl3	1
Acidobacteriota;Subgroup 11	SF55_FeCl3	13	Thermoproteota	SF55_02um	22
Acidobacteriota;Subgroup 11	SF59_02um	4	Thermoproteota	SF55_3um	20
Acidobacteriota;Subgroup 11	SF59_3um	5	Thermoproteota	SF55_FeCl3	14
Acidobacteriota;Subgroup 11	SF59_FeCl3	10	Thermoproteota	SF59_02um	10
Acidobacteriota;Subgroup 18	A3_10um	24	Thermoproteota	SF59_3um	20
Acidobacteriota;Subgroup 18	A3_1.2um	36	Thermoproteota	SF59_FeCl3	15
Acidobacteriota;Subgroup 18	A3_3um	14	Thermoproteota	X12_FeCl3	1
Acidobacteriota;Subgroup 18	A3_FeCl3	4	Thermoproteota; Bathyarchaeia	A3_0.2um	2
Acidobacteriota;Subgroup 18	A6-4_10um	4	Thermoproteota; Bathyarchaeia	A3_10um	33
Acidobacteriota;Subgroup 18	A6-4_3um	1	Thermoproteota; Bathyarchaeia	A3_1.2um	24
Acidobacteriota;Subgroup 18	A6-8_3um	1	Thermoproteota; Bathyarchaeia	A3_3um	29
Acidobacteriota;Subgroup 18	A8_10um	17	Thermoproteota; Bathyarchaeia	A3_FeCl3	1
Acidobacteriota;Subgroup 18	A8_1.2um	5	Thermoproteota; Bathyarchaeia	A6-4_10um	8
Acidobacteriota;Subgroup 18	A8_3um	14	Thermoproteota; Bathyarchaeia	A6-4_3um	2
Acidobacteriota;Subgroup 18	C3-1_10um	11	Thermoproteota; Bathyarchaeia	A6-4_1.2um	3
Acidobacteriota;Subgroup 18	C3-1_3um	11	Thermoproteota; Bathyarchaeia	A6-4_0.2um	1
Acidobacteriota;Subgroup 18	C3-1_0.2um	2	Thermoproteota; Bathyarchaeia	A6-8_10um	1
Acidobacteriota;Subgroup 18	C3-1_FeCl3	12	Thermoproteota; Bathyarchaeia	A6-8_3um	4
Acidobacteriota;Subgroup 18	C5_3um	10	Thermoproteota; Bathyarchaeia	A6-8_1.2um	3
Acidobacteriota;Subgroup 18	C5_1.2um	7	Thermoproteota; Bathyarchaeia	A6-8_0.2um	1
Acidobacteriota;Subgroup 18	JY1_1.2um	5	Thermoproteota; Bathyarchaeia	A8_0.2um	1
Acidobacteriota;Subgroup 18	JY1_3um	7	Thermoproteota; Bathyarchaeia	A8_10um	21
Acidobacteriota;Subgroup 18	SF48_3um	1	Thermoproteota; Bathyarchaeia	A8_1.2um	2
Acidobacteriota;Subgroup 18	SF51_02um	1	Thermoproteota; Bathyarchaeia	A8_3um	10
Acidobacteriota;Subgroup 18	SF51_3um	2	Thermoproteota; Bathyarchaeia	A8_FeCl3	1
Acidobacteriota;Subgroup 18	SF55_02um	8	Thermoproteota; Bathyarchaeia	C3-1_10um	37
Acidobacteriota;Subgroup 18	SF55_3um	12	Thermoproteota; Bathyarchaeia	C3-1_3um	69
Acidobacteriota;Subgroup 18	SF55_FeCl3	7	Thermoproteota; Bathyarchaeia	C3-1_1.2um	9
Acidobacteriota;Subgroup 18	SF59_02um	3	Thermoproteota; Bathyarchaeia	C3-1_0.2um	5
Acidobacteriota;Subgroup 18	SF59_3um	10	Thermoproteota; Bathyarchaeia	C3-1_FeCl3	69
Acidobacteriota;Subgroup 18	SF59_FeCl3	5	Thermoproteota; Bathyarchaeia	C5_10um	6
Acidobacteriota;Subgroup 18	X12_10um	1	Thermoproteota; Bathyarchaeia	C5_3um	117
Acidobacteriota;Subgroup 19	A3_1.2um	1	Thermoproteota; Bathyarchaeia	C5_1.2um	17
Acidobacteriota;Subgroup 19	A3_3um	1	Thermoproteota; Bathyarchaeia	C5_0.2um	1
Acidobacteriota;Subgroup 19	A8_3um	1	Thermoproteota; Bathyarchaeia	JY1_10um	4
Acidobacteriota;Subgroup 19	C5_1.2um	1	Thermoproteota; Bathyarchaeia	JY1_1.2um	4
Acidobacteriota;Subgroup 19	SF55_02um	1	Thermoproteota; Bathyarchaeia	JY1_3um	7
Acidobacteriota;Subgroup 19	SF55_FeCl3	1	Thermoproteota; Bathyarchaeia	JY1_FeCl3	3
Acidobacteriota;Subgroup 20	SF55_02um	1	Thermoproteota; Bathyarchaeia	SF45_3um	4
Acidobacteriota;Subgroup 20	SF59_02um	2	Thermoproteota; Bathyarchaeia	SF45_FeCl3	1
Acidobacteriota;Subgroup 20	SF59_3um	1	Thermoproteota; Bathyarchaeia	SF48_02um	4
Acidobacteriota;Subgroup 21	A3_10um	8	Thermoproteota; Bathyarchaeia	SF48_3um	6
Acidobacteriota;Subgroup 21	A3_1.2um	4	Thermoproteota; Bathyarchaeia	SF48_FeCl3	1
Acidobacteriota;Subgroup 21	A3_3um	3	Thermoproteota; Bathyarchaeia	SF51_02um	6
Acidobacteriota;Subgroup 21	A3_FeCl3	4	Thermoproteota; Bathyarchaeia	SF51_3um	10
Acidobacteriota;Subgroup 21	A6-4_10um	3	Thermoproteota; Bathyarchaeia	SF51_FeCl3	1
Acidobacteriota;Subgroup 21	A6-4_3um	4	Thermoproteota; Bathyarchaeia	SF55_02um	33
Acidobacteriota;Subgroup 21	A6-8_10um	15	Thermoproteota; Bathyarchaeia	SF55_3um	24
Acidobacteriota;Subgroup 21	A6-8_3um	4	Thermoproteota; Bathyarchaeia	SF55_FeCl3	30
Acidobacteriota;Subgroup 21	A6-8_1.2um	2	Thermoproteota; Bathyarchaeia	SF59_02um	24
Acidobacteriota;Subgroup 21	A8_10um	28	Thermoproteota; Bathyarchaeia	SF59_3um	36
Acidobacteriota;Subgroup 21	A8_1.2um	5	Thermoproteota; Bathyarchaeia	SF59_FeCl3	16
Acidobacteriota;Subgroup 21	A8_3um	2	Thermoproteota; Bathyarchaeia	X12_3um	1
Acidobacteriota;Subgroup 21	C3-1_10um	21	Thermoproteota; Bathyarchaeia	SF59_02um	1
Acidobacteriota;Subgroup 21	C3-1_3um	37	Thermoproteota; Bathyarchaeia	SF59_FeCl3	1
Acidobacteriota;Subgroup 21	C3-1_1.2um	6	Thermoproteota; Bathyarchaeia	SF55_02um	1
Acidobacteriota;Subgroup 21	C3-1_FeCl3	76	Thermoproteota; Bathyarchaeia	SF59_02um	3
Acidobacteriota;Subgroup 21	C5_3um	79	Thermoproteota; Bathyarchaeia	C3-1_3um	1
Acidobacteriota;Subgroup 21	C5_1.2um	12	Thermoproteota; Bathyarchaeia	C5_3um	1
Acidobacteriota;Subgroup 21	JY1_0.2um	3	Thermoproteota; Bathyarchaeia	SF55_FeCl3	2
Acidobacteriota;Subgroup 21	JY1_10um	3	Thermoproteota; Bathyarchaeia	SF59_02um	1
Acidobacteriota;Subgroup 21	JY1_1.2um	2	Thermoproteota; Bathyarchaeia	SF59_02um	1
Acidobacteriota;Subgroup 21	JY1_3um	9	Thermoproteota; Bathyarchaeia	A3_3um	1
Acidobacteriota;Subgroup 21	JY1_FeCl3	1	Thermoproteota; Bathyarchaeia	SF55_3um	1
Acidobacteriota;Subgroup 21	SF45_FeCl3	3	Thermoproteota; Bathyarchaeia	SF55_02um	3
Acidobacteriota;Subgroup 21	SF48_02um	1	Thermoproteota; Bathyarchaeia	SF59_3um	1
Acidobacteriota;Subgroup 21	SF48_3um	7	Thermoproteota; Bathyarchaeia	A6-8_1.2um	1
Acidobacteriota;Subgroup 21	SF48_FeCl3	5	Thermoproteota; Bathyarchaeia	A3_10um	1
Acidobacteriota;Subgroup 21	SF51_02um	1	Thermoproteota; Bathyarchaeia	A3_3um	1
Acidobacteriota;Subgroup 21	SF51_3um	1	Thermoproteota; Bathyarchaeia	A6-8_10um	1
Acidobacteriota;Subgroup 21	SF55_02um	21	Thermoproteota; Bathyarchaeia	C3-1_10um	2
Acidobacteriota;Subgroup 21	SF55_3um	30	Thermoproteota; Bathyarchaeia	C3-1_3um	1
Acidobacteriota;Subgroup 21	SF55_FeCl3	32	Thermoproteota; Bathyarchaeia	C3-1_1.2um	1
Acidobacteriota;Subgroup 21	SF59_02um	15	Thermoproteota; Bathyarchaeia	C5_3um	1
Acidobacteriota;Subgroup 21	SF59_3um	18	Thermoproteota; Bathyarchaeia	A8_1.2um	1
Acidobacteriota;Subgroup 21	SF59_FeCl3	23	Thermoproteota; Bathyarchaeia	SF48_02um	3
Acidobacteriota;Subgroup 21	X12_10um	3	Thermoproteota; Bathyarchaeia	SF48_3um	1
Acidobacteriota;Subgroup 21	X12_1.2um	1	Thermoproteota; Bathyarchaeia	A6-8_3um	1
Acidobacteriota;Subgroup 21	X12_3um	3	Thermoproteota; Bathyarchaeia	A6-8_1.2um	1
Acidobacteriota;Subgroup 22	A3_0.2um	6	Thermoproteota; Bathyarchaeia	SF55_02um	1
Acidobacteriota;Subgroup 22	A3_10um	35	Thermoproteota; Bathyarchaeia	SF55_3um	1
Acidobacteriota;Subgroup 22	A3_1.2um	44	Thermoproteota; Bathyarchaeia	A6-4_1.2um	1
Acidobacteriota;Subgroup 22	A3_3um	28	Thermoproteota; Bathyarchaeia	A6-8_3um	1
Acidobacteriota;Subgroup 22	A3_FeCl3	7	Thermoproteota; Bathyarchaeia	SF59_02um	1
Acidobacteriota;Subgroup 22	A6-4_10um	74	Thermoproteota; Bathyarchaeia	SF55_3um	2
Acidobacteriota;Subgroup 22	A6-4_3um	22	Thermoproteota; Bathyarchaeia	SF55_FeCl3	2
Acidobacteriota;Subgroup 22	A6-4_1.2um	1	Thermoproteota; Bathyarchaeia	A3_0.2um	9
Acidobacteriota;Subgroup 22	A6-8_10um	89	Thermoproteota; Bathyarchaeia	A3_10um	29
Acidobacteriota;Subgroup 22	A6-8_3um	46	Thermoproteota; Bathyarchaeia	A3_1.2um	43
Acidobacteriota;Subgroup 22	A6-8_1.2um	7	Thermoproteota; Bathyarchaeia	A3_3um	42
Acidobacteriota;Subgroup 22	A6-8_FeCl3	6	Thermoproteota; Bathyarchaeia	A3_FeCl3	5
Acidobacteriota;Subgroup 22	A8_0.2um	1	Thermoproteota; Bathyarchaeia	A6-4_10um	29
Acidobacteriota;Subgroup 22	A8_10um	55	Thermoproteota; Bathyarchaeia	A6-4_3um	34
Acidobacteriota;Subgroup 22	A8_1.2um	4	Thermoproteota; Bathyarchaeia	A6-4_1.2um	12
Acidobacteriota;Subgroup 22	A8_3um	22	Thermoproteota; Bathyarchaeia	A6-4_0.2um	2
Acidobacteriota;Subgroup 22	A8_FeCl3	3	Thermoproteota; Bathyarchaeia	A6-4_FeCl3	1
Acidobacteriota;Subgroup 22	C3-1_10um	199	Thermoproteota; Bathyarchaeia	A6-8_10um	34
Acidobacteriota;Subgroup 22	C3-1_3um	204	Thermoproteota; Bathyarchaeia	A6-8_3um	46
Acidobacteriota;Subgroup 22	C3-1_1.2um	23	Thermoproteota; Bathyarchaeia	A6-8_1.2um	31
Acidobacteriota;Subgroup 22	C3-1_0.2um	5	Thermoproteota; Bathyarchaeia	A6-8_0.2um	6
Acidobacteriota;Subgroup 22	C3-1_FeCl3	499	Thermoproteota; Bathyarchaeia	A6-8_FeCl3	1
Acidobacteriota;Subgroup 22	C5_10um	6	Thermoproteota; Bathyarchaeia	A8_0.2um	6
Acidobacteriota;Subgroup 22	C5_3um	643	Thermoproteota; Bathyarchaeia	A8_10um	51
Acidobacteriota;Subgroup 22	C5_1.2um	43	Thermoproteota; Bathyarchaeia	A8_1.2um	22
Acidobacteriota;Subgroup 22	C5_0.2um	3	Thermoproteota; Bathyarchaeia	A8_3um	23
Acidobacteriota;Subgroup 22	JY1_0.2um	2	Thermoproteota; Bathyarchaeia	A8_FeCl3	5
Acidobacteriota;Subgroup 22	JY1_10um	37	Thermoproteota; Bathyarchaeia	C3-1_10um	73
Acidobacteriota;Subgroup 22	JY1_1.2um	8	Thermoproteota; Bathyarchaeia	C3-1_3um	116
Acidobacteriota;Subgroup 22	JY1_3um	16	Thermoproteota; Bathyarchaeia	C3-1_1.2um	25
Acidobacteriota;Subgroup 22	SF45_3um	1	Thermoproteota; Bathyarchaeia	C3-1_0.2um	7
Acidobacteriota;Subgroup 22	SF45_FeCl3	10	Thermoproteota; Bathyarchaeia	C3-1_FeCl3	205
Acidobacteriota;Subgroup 22	SF48_02um	9	Thermoproteota; Bathyarchaeia	C5_10um	8
Acidobacteriota;Subgroup 22	SF48_3um	31	Thermoproteota; Bathyarchaeia	C5_3um	270
Acidobacteriota;Subgroup 22	SF48_FeCl3	84	Thermoproteota; Bathyarchaeia	C5_1.2um	42
Acidobacteriota;Subgroup 22	SF51_02um	3	Thermoproteota; Bathyarchaeia	C5_0.2um	4
Acidobacteriota;Subgroup 22	SF51_3um	28	Thermoproteota; Bathyarchaeia	C5_FeCl3	8
Acidobacteriota;Subgroup 22	SF51_FeCl3	10	Thermoproteota; Bathyarchaeia	JY1_0.2um	2
Acidobacteriota;Subgroup 22	SF55_02um	24	Thermoproteota; Bathyarchaeia	JY1_10um	12
Acidobacteriota;Subgroup 22	SF55_3um	42	Thermoproteota; Bathyarchaeia	JY1_1.2um	16
Acidobacteriota;Subgroup 22	SF55_FeCl3	39	Thermoproteota; Bathyarchaeia	JY1_3um	15
Acidobacteriota;Subgroup 22	SF59_02um	13	Thermoproteota; Bathyarchaeia	JY1_FeCl3	1
Acidobacteriota;Subgroup 22	SF59_3um	28	Thermoproteota; Bathyarchaeia	SF45_02um	1
Acidobacteriota;Subgroup 22	SF59_FeCl3	34	Thermoproteota; Bathyarchaeia	SF45_3um	11
Acidobacteriota;Subgroup 22	X12_10um	27	Thermoproteota; Bathyarchaeia	SF45_FeCl3	5
Acidobacteriota;Subgroup 22	X12_1.2um	1	Thermoproteota; Bathyarchaeia	SF48_02um	2
Acidobacteriota;Subgroup 22	X12_3um	6	Thermoproteota; Bathyarchaeia	SF48_3um	29
Acidobacteriota;Subgroup 25	A3_10um	3	Thermoproteota; Bathyarchaeia	SF48_FeCl3	1
Acidobacteriota;Subgroup 25	A3_1.2um	3	Thermoproteota; Bathyarchaeia	SF51_02um	5
Acidobacteriota;Subgroup 25	A3_3um	2	Thermoproteota; Bathyarchaeia	SF51_3um	27
Acidobacteriota;Subgroup 25	A6-4_10um	1	Thermoproteota; Bathyarchaeia	SF51_FeCl3	2
Acidobacteriota;Subgroup 25	A8_10um	1	Thermoproteota; Bathyarchaeia	SF55_02um	206
Acidobacteriota;Subgroup 25	A8_3um	1	Thermoproteota; Bathyarchaeia	SF55_3um	216
Acidobacteriota;Subgroup 25	C3-1_10um	1	Thermoproteota; Bathyarchaeia	SF55_FeCl3	226
Acidobacteriota;Subgroup 25	C3-1_3um	3	Thermoproteota; Bathyarchaeia	SF59_02um	127
Acidobacteriota;Subgroup 25	C3-1_1.2um	1	Thermoproteota; Bathyarchaeia	SF59_3um	198
Acidobacteriota;Subgroup 25	C3-1_FeCl3	1	Thermoproteota; Bathyarchaeia	SF59_FeCl3	138
Acidobacteriota;Subgroup 25	JY1_FeCl3	4	Thermoproteota; Bathyarchaeia	X12_0.2um	1
Acidobacteriota;Subgroup 25	SF51_02um	2	Thermoproteota; Bathyarchaeia	X12_10um	3
Acidobacteriota;Subgroup 25	SF51_3um	2	Thermoproteota; Bathyarchaeia	X12_1.2um	3
Acidobacteriota;Subgroup 25	SF55_02um	7	Thermoproteota; Bathyarchaeia	X12_3um	1
Acidobacteriota;Subgroup 25	SF55_3um	3	Thermoproteota; Bathyarchaeia	C3-1_10um	2
Acidobacteriota;Subgroup 25	SF55_FeCl3	4	Thermoproteota; Bathyarchaeia	C5_1.2um	2
Acidobacteriota;Subgroup 25	SF59_02um	4	Thermoproteota; Bathyarchaeia	SF55_3um	1
Acidobacteriota;Subgroup 25	SF59_3um	5	Thermoproteota; Bathyarchaeia	SF55_FeCl3	1
Acidobacteriota;Subgroup 25	SF59_FeCl3	1	Thermoproteota; Bathyarchaeia	SF59_3um	2
Acidobacteriota;Subgroup 25	X12_FeCl3	1	Thermoproteota; Bathyarchaeia	A3_0.2um	1
Acidobacteriota;Subgroup 26	A3_1.2um	2	Thermoproteota; Bathyarchaeia	A3_10um	2
Acidobacteriota;Subgroup 26	A3_3um	2	Thermoproteota; Bathyarchaeia	A3_1.2um	1
Acidobacteriota;Subgroup 26	A6-4_10um	10	Thermoproteota; Bathyarchaeia	A3_3um	2
Acidobacteriota;Subgroup 26	A6-4_3um	1	Thermoproteota; Bathyarchaeia	A3_FeCl3	5
Acidobacteriota;Subgroup 26	A6-4_1.2um	2	Thermoproteota; Bathyarchaeia	A6-4_10um	6
Acidobacteriota;Subgroup 26	A6-8_10um	20	Thermoproteota; Bathyarchaeia	A6-4_3um	7
Acidobacteriota;Subgroup 26	A6-8_3um	14	Thermoproteota; Bathyarchaeia	A6-4_1.2um	1
Acidobacteriota;Subgroup 26	A6-8_1.2um	3	Thermoproteota; Bathyarchaeia	A6-8_10um	2
Acidobacteriota;Subgroup 26	A6-8_FeCl3	2	Thermoproteota; Bathyarchaeia	A6-8_3um	4
Acidobacteriota;Subgroup 26	A8_10um	13	Thermoproteota; Bathyarchaeia	A6-8_1.2um	2
Acidobacteriota;Subgroup 26	A8_1.2um	2	Thermoproteota; Bathyarchaeia	A8_10um	4
Acidobacteriota;Subgroup 26	A8_3um	5	Thermoproteota; Bathyarchaeia	C3-1_10um	2
Acidobacteriota;Subgroup 26	C3-1_10um	13	Thermoproteota; Bathyarchaeia	C3-1_3um	4
Acidobacteriota;Subgroup 26	C3-1_3um	19	Thermoproteota; Bathyarchaeia	C3-1_1.2um	1
Acidobacteriota;Subgroup 26	C3-1_1.2um	16	Thermoproteota; Bathyarchaeia	C3-1_0.2um	2
Acidobacteriota;Subgroup 26	C3-1_0.2um	12	Thermoproteota; Bathyarchaeia	C3-1_FeCl3	4
Acidobacteriota;Subgroup 26	C3-1_FeCl3	63	Thermoproteota; Bathyarchaeia	C5_10um	1
Acidobacteriota;Subgroup 26	C5_10um	3	Thermoproteota; Bathyarchaeia	C5_3um	3
Acidobacteriota;Subgroup 26	C5_3um	89	Thermoproteota; Bathyarchaeia	C5_1.2um	4
Acidobacteriota;Subgroup 26	C5_1.2um	8	Thermoproteota; Bathyarchaeia	C5_FeCl3	1
Acidobacteriota;Subgroup 26	C5_FeCl3	1	Thermoproteota; Bathyarchaeia	JY1_0.2um	1
Acidobacteriota;Subgroup 26	JY1_10um	6	Thermoproteota; Bathyarchaeia	JY1_3um	1
Acidobacteriota;Subgroup 26	JY1_3um	5	Thermoproteota; Bathyarchaeia	JY1_FeCl3	1
Acidobacteriota;Subgroup 26	SF45_FeCl3	7	Thermoproteota; Bathyarchaeia	SF45_3um	1
Acidobacteriota;Subgroup 26	SF48_3um	5	Thermoproteota; Bathyarchaeia	SF48_02um	2
Acidobacteriota;Subgroup 26	SF48_FeCl3	17	Thermoproteota; Bathyarchaeia	SF51_02um	1
Acidobacteriota;Subgroup 26	SF51_02um	1	Thermoproteota; Bathyarchaeia	SF51_3um	4
Acidobacteriota;Subgroup 26	SF51_FeCl3	2	Thermoproteota; Bathyarchaeia	SF55_02um	34
Acidobacteriota;Subgroup 26	SF55_02um	7	Thermoproteota; Bathyarchaeia	SF55_3um	32
Acidobacteriota;Subgroup 26	SF55_3um	10	Thermoproteota; Bathyarchaeia	SF55_FeCl3	42
Acidobacteriota;Subgroup 26	SF55_FeCl3	18	Thermoproteota; Bathyarchaeia	SF59_02um	19
Acidobacteriota;Subgroup 26	SF59_02um	5	Thermoproteota; Bathyarchaeia	SF59_3um	36
Acidobacteriota;Subgroup 26	SF59_3um	12	Thermoproteota; Bathyarchaeia	SF59_FeCl3	19
Acidobacteriota;Subgroup 26	SF59_FeCl3	9	Thermoproteota; Bathyarchaeia	C3-1_10um	2
Acidobacteriota;Subgroup 26	X12_10um	10	Thermoproteota; Bathyarchaeia	C3-1_3um	3
Acidobacteriota;Subgroup 26	X12_3um	1	Thermoproteota; Bathyarchaeia	C3-1_1.2um	1
Acidobacteriota;Subgroup 5	A3_0.2um	1	Thermoproteota; Bathyarchaeia	C3-1_FeCl3	2
Acidobacteriota;Subgroup 5	A3_10um	12	Thermoproteota; Bathyarchaeia	SF55_3um	1
Acidobacteriota;Subgroup 5	A3_1.2um	15	Thermoproteota; Bathyarchaeia	SF55_FeCl3	2
Acidobacteriota;Subgroup 5	A3_3um	7	Thermoproteota; Bathyarchaeia	C3-1_3um	1
Acidobacteriota;Subgroup 5	A3_FeCl3	2	Thermoproteota; Bathyarchaeia	SF55_FeCl3	2
Acidobacteriota;Subgroup 5	A6-4_10um	6	Thermoproteota; Bathyarchaeia	SF59_FeCl3	1
Acidobacteriota;Subgroup 5	A6-4_1.2um	2	Thermoproteota; Bathyarchaeia	X12_10um	1
Acidobacteriota;Subgroup 5	A6-8_10um	2	Thermoproteota; Bathyarchaeia	SF55_3um	2
Acidobacteriota;Subgroup 5	A6-8_1.2um	1	Thermoproteota; Bathyarchaeia	SF55_FeCl3	1
Acidobacteriota;Subgroup 5	A8_0.2um	3	Thermoproteota; Bathyarchaeia	SF59_FeCl3	1
Acidobacteriota;Subgroup 5	A8_10um	5	Thermoproteota; Bathyarchaeia	JY1_3um	2
Acidobacteriota;Subgroup 5	C3-1_10um	2	Thermoproteota; Bathyarchaeia	SF55_3um	1
Acidobacteriota;Subgroup 5	C3-1_3um	1	Thermoproteota; Bathyarchaeia	A6-8_1.2um	1
Acidobacteriota;Subgroup 5	C3-1_FeCl3	18	Thermoproteota; Bathyarchaeia	C3-1_1.2um	1
Acidobacteriota;Subgroup 5	C5_3um	7	Thermoproteota; Bathyarchaeia	SF55_3um	2
Acidobacteriota;Subgroup 5	C5_1.2um	1	Thermoproteota; Bathyarchaeia	SF59_3um	2
Acidobacteriota;Subgroup 5	JY1_0.2um	1	Thermoproteota; Methanomethylicia	A3_10um	1
Acidobacteriota;Subgroup 5	JY1_1.2um	2	Thermoproteota; Methanomethylicia	A3_1.2um	4
Acidobacteriota;Subgroup 5	SF45_3um	2	Thermoproteota; Methanomethylicia	A3_3um	2
Acidobacteriota;Subgroup 5	SF48_3um	2	Thermoproteota; Methanomethylicia	A6-8_3um	1
Acidobacteriota;Subgroup 5	SF48_FeCl3	1	Thermoproteota; Methanomethylicia	JY1_3um	1
Acidobacteriota;Subgroup 5	SF51_3um	3	Thermoproteota; Methanomethylicia	SF48_FeCl3	1
Acidobacteriota;Subgroup 5	SF55_02um	11	Thermoproteota; Methanomethylicia	SF51_02um	1
Acidobacteriota;Subgroup 5	SF55_3um	10	Thermoproteota; Methanomethylicia	SF51_3um	1
Acidobacteriota;Subgroup 5	SF55_FeCl3	11	Thermoproteota; Methanomethylicia	SF55_02um	2
Acidobacteriota;Subgroup 5	SF59_02um	3	Thermoproteota; Methanomethylicia	SF55_3um	1
Acidobacteriota;Subgroup 5	SF59_3um	9	Thermoproteota; Methanomethylicia	SF55_FeCl3	3
Acidobacteriota;Subgroup 5	SF59_FeCl3	9	Thermoproteota; Methanomethylicia	SF59_02um	2
Acidobacteriota;Subgroup 5	X12_10um	2	Thermoproteota; Methanomethylicia	SF59_3um	2
Acidobacteriota;Subgroup 5	X12_1.2um	2	Thermoproteota; Methanomethylicia	SF59_FeCl3	3
Acidobacteriota;Subgroup 5	X12_FeCl3	1	Thermoproteota; Nitrososphaeria	A3_0.2um	5
Acidobacteriota;Thermoanaerobaculia	A3_0.2um	3	Thermoproteota; Nitrososphaeria	A3_10um	16
Acidobacteriota;Thermoanaerobaculia	A3_10um	35	Thermoproteota; Nitrososphaeria	A3_1.2um	6
Acidobacteriota;Thermoanaerobaculia	A3_1.2um	51	Thermoproteota; Nitrososphaeria	A3_3um	10
Acidobacteriota;Thermoanaerobaculia	A3_3um	39	Thermoproteota; Nitrososphaeria	A3_FeCl3	1
Acidobacteriota;Thermoanaerobaculia	A3_FeCl3	8	Thermoproteota; Nitrososphaeria	A6-8_10um	2
Acidobacteriota;Thermoanaerobaculia	A6-4_10um	40	Thermoproteota; Nitrososphaeria	A8_0.2um	5
Acidobacteriota;Thermoanaerobaculia	A6-4_3um	14	Thermoproteota; Nitrososphaeria	A8_10um	7
Acidobacteriota;Thermoanaerobaculia	A6-4_1.2um	5	Thermoproteota; Nitrososphaeria	A8_1.2um	9
Acidobacteriota;Thermoanaerobaculia	A6-4_0.2um	1	Thermoproteota; Nitrososphaeria	A8_3um	4
Acidobacteriota;Thermoanaerobaculia	A6-4_FeCl3	1	Thermoproteota; Nitrososphaeria	A8_FeCl3	1
Acidobacteriota;Thermoanaerobaculia	A6-8_10um	69	Thermoproteota; Nitrososphaeria	C3-1_10um	1
Acidobacteriota;Thermoanaerobaculia	A6-8_3um	59	Thermoproteota; Nitrososphaeria	C3-1_3um	4
Acidobacteriota;Thermoanaerobaculia	A6-8_1.2um	40	Thermoproteota; Nitrososphaeria	C3-1_0.2um	1
Acidobacteriota;Thermoanaerobaculia	A6-8_0.2um	4	Thermoproteota; Nitrososphaeria	C3-1_FeCl3	3
Acidobacteriota;Thermoanaerobaculia	A6-8_FeCl3	2	Thermoproteota; Nitrososphaeria	C5_3um	1
Acidobacteriota;Thermoanaerobaculia	A8_0.2um	3	Thermoproteota; Nitrososphaeria	C5_1.2um	7
Acidobacteriota;Thermoanaerobaculia	A8_10um	91	Thermoproteota; Nitrososphaeria	JY1_0.2um	2
Acidobacteriota;Thermoanaerobaculia	A8_1.2um	17	Thermoproteota; Nitrososphaeria	JY1_1.2um	3
Acidobacteriota;Thermoanaerobaculia	A8_3um	19	Thermoproteota; Nitrososphaeria	JY1_3um	3
Acidobacteriota;Thermoanaerobaculia	A8_FeCl3	1	Thermoproteota; Nitrososphaeria	SF48_3um	2
Acidobacteriota;Thermoanaerobaculia	C3-1_10um	102	Thermoproteota; Nitrososphaeria	SF51_02um	1
Acidobacteriota;Thermoanaerobaculia	C3-1_3um	174	Thermoproteota; Nitrososphaeria	SF51_3um	1
Acidobacteriota;Thermoanaerobaculia	C3-1_1.2um	42	Thermoproteota; Nitrososphaeria	SF55_02um	8
Acidobacteriota;Thermoanaerobaculia	C3-1_0.2um	9	Thermoproteota; Nitrososphaeria	SF55_3um	8
Acidobacteriota;Thermoanaerobaculia	C3-1_FeCl3	432	Thermoproteota; Nitrososphaeria	SF55_FeCl3	9
Acidobacteriota;Thermoanaerobaculia	C5_10um	6	Thermoproteota; Nitrososphaeria	SF59_02um	5
Acidobacteriota;Thermoanaerobaculia	C5_3um	494	Thermoproteota; Nitrososphaeria	SF59_3um	19
Acidobacteriota;Thermoanaerobaculia	C5_1.2um	57	Thermoproteota; Nitrososphaeria	SF59_FeCl3	9
Acidobacteriota;Thermoanaerobaculia	C5_0.2um	1	Thermoproteota; Nitrososphaeria	X12_3um	1
Acidobacteriota;Thermoanaerobaculia	C5_FeCl3	3	Thermoproteota; Nitrososphaeria	A3_3um	1
Acidobacteriota;Thermoanaerobaculia	JY1_0.2um	2	Thermoproteota; Nitrososphaeria	A3_FeCl3	1
Acidobacteriota;Thermoanaerobaculia	JY1_10um	33	Thermoproteota; Nitrososphaeria	A6-4_10um	2
Acidobacteriota;Thermoanaerobaculia	JY1_1.2um	13	Thermoproteota; Nitrososphaeria	A6-4_3um	2
Acidobacteriota;Thermoanaerobaculia	JY1_3um	36	Thermoproteota; Nitrososphaeria	A6-8_10um	1
Acidobacteriota;Thermoanaerobaculia	SF45_3um	6	Thermoproteota; Nitrososphaeria	A6-8_3um	4
Acidobacteriota;Thermoanaerobaculia	SF45_FeCl3	8	Thermoproteota; Nitrososphaeria	A6-8_1.2um	2
Acidobacteriota;Thermoanaerobaculia	SF48_02um	11	Thermoproteota; Nitrososphaeria	C3-1_10um	2
Acidobacteriota;Thermoanaerobaculia	SF48_3um	19	Thermoproteota; Nitrososphaeria	C3-1_3um	3
Acidobacteriota;Thermoanaerobaculia	SF48_FeCl3	71	Thermoproteota; Nitrososphaeria	C3-1_1.2um	1
Acidobacteriota;Thermoanaerobaculia	SF51_02um	7	Thermoproteota; Nitrososphaeria	C3-1_0.2um	1
Acidobacteriota;Thermoanaerobaculia	SF51_3um	33	Thermoproteota; Nitrososphaeria	C3-1_FeCl3	4
Acidobacteriota;Thermoanaerobaculia	SF51_FeCl3	20	Thermoproteota; Nitrososphaeria	C5_3um	1
Acidobacteriota;Thermoanaerobaculia	SF55_02um	60	Thermoproteota; Nitrososphaeria	C5_1.2um	2
Acidobacteriota;Thermoanaerobaculia	SF55_3um	86	Thermoproteota; Nitrososphaeria	JY1_3um	1
Acidobacteriota;Thermoanaerobaculia	SF55_FeCl3	85	Thermoproteota; Nitrososphaeria	SF48_02um	1
Acidobacteriota;Thermoanaerobaculia	SF59_02um	39	Thermoproteota; Nitrososphaeria	SF48_3um	2
Acidobacteriota;Thermoanaerobaculia	SF59_3um	71	Thermoproteota; Nitrososphaeria	SF48_FeCl3	1
Acidobacteriota;Thermoanaerobaculia	SF59_FeCl3	63	Thermoproteota; Nitrososphaeria	SF51_02um	3
Acidobacteriota;Thermoanaerobaculia	X12_10um	43	Thermoproteota; Nitrososphaeria	SF51_3um	2
Acidobacteriota;Thermoanaerobaculia	X12_1.2um	4	Thermoproteota; Nitrososphaeria	SF55_02um	37
Acidobacteriota;Thermoanaerobaculia	X12_3um	13	Thermoproteota; Nitrososphaeria	SF55_3um	49
Acidobacteriota;Thermoanaerobaculia	X12_FeCl3	1	Thermoproteota; Nitrososphaeria	SF55_FeCl3	45
Acidobacteriota;Vicinamibacteria	A3_0.2um	105	Thermoproteota; Nitrososphaeria	SF59_02um	20
Acidobacteriota;Vicinamibacteria	A3_10um	436	Thermoproteota; Nitrososphaeria	SF59_3um	23
Acidobacteriota;Vicinamibacteria	A3_1.2um	536	Thermoproteota; Nitrososphaeria	SF59_FeCl3	21
Acidobacteriota;Vicinamibacteria	A3_3um	460	Thermoproteota; Nitrososphaeria	X12_1.2um	1
Acidobacteriota;Vicinamibacteria	A3_FeCl3	46	Thermoproteota; Nitrososphaeria	A3_0.2um	7
Acidobacteriota;Vicinamibacteria	A6-4_10um	32	Thermoproteota; Nitrososphaeria	A3_10um	7
Acidobacteriota;Vicinamibacteria	A6-4_3um	17	Thermoproteota; Nitrososphaeria	A3_1.2um	17
Acidobacteriota;Vicinamibacteria	A6-4_1.2um	5	Thermoproteota; Nitrososphaeria	A3_3um	17
Acidobacteriota;Vicinamibacteria	A6-4_0.2um	8	Thermoproteota; Nitrososphaeria	A3_FeCl3	1
Acidobacteriota;Vicinamibacteria	A6-4_FeCl3	2	Thermoproteota; Nitrososphaeria	A6-4_10um	1
Acidobacteriota;Vicinamibacteria	A6-8_10um	31	Thermoproteota; Nitrososphaeria	A6-4_3um	3
Acidobacteriota;Vicinamibacteria	A6-8_3um	28	Thermoproteota; Nitrososphaeria	A6-8_10um	3
Acidobacteriota;Vicinamibacteria	A6-8_1.2um	17	Thermoproteota; Nitrososphaeria	A6-8_3um	7
Acidobacteriota;Vicinamibacteria	A6-8_0.2um	11	Thermoproteota; Nitrososphaeria	A6-8_1.2um	2
Acidobacteriota;Vicinamibacteria	A6-8_FeCl3	4	Thermoproteota; Nitrososphaeria	A8_10um	2
Acidobacteriota;Vicinamibacteria	A8_0.2um	77	Thermoproteota; Nitrososphaeria	A8_1.2um	8
Acidobacteriota;Vicinamibacteria	A8_10um	162	Thermoproteota; Nitrososphaeria	A8_3um	3
Acidobacteriota;Vicinamibacteria	A8_1.2um	87	Thermoproteota; Nitrososphaeria	C3-1_10um	2
Acidobacteriota;Vicinamibacteria	A8_3um	103	Thermoproteota; Nitrososphaeria	C5_3um	2
Acidobacteriota;Vicinamibacteria	A8_FeCl3	6	Thermoproteota; Nitrososphaeria	JY1_3um	1
Acidobacteriota;Vicinamibacteria	C3-1_10um	480	Thermoproteota; Nitrososphaeria	SF45_FeCl3	1
Acidobacteriota;Vicinamibacteria	C3-1_3um	529	Thermoproteota; Nitrososphaeria	SF48_02um	1
Acidobacteriota;Vicinamibacteria	C3-1_1.2um	309	Thermoproteota; Nitrososphaeria	SF51_3um	1
Acidobacteriota;Vicinamibacteria	C3-1_0.2um	720	Thermoproteota; Nitrososphaeria	SF55_02um	17
Acidobacteriota;Vicinamibacteria	C3-1_FeCl3	307	Thermoproteota; Nitrososphaeria	SF55_3um	27
Acidobacteriota;Vicinamibacteria	C5_10um	588	Thermoproteota; Nitrososphaeria	SF55_FeCl3	30
Acidobacteriota;Vicinamibacteria	C5_3um	472	Thermoproteota; Nitrososphaeria	SF59_02um	10
Acidobacteriota;Vicinamibacteria	C5_1.2um	418	Thermoproteota; Nitrososphaeria	SF59_3um	13
Acidobacteriota;Vicinamibacteria	C5_0.2um	3	Thermoproteota; Nitrososphaeria	SF59_FeCl3	13
Acidobacteriota;Vicinamibacteria	JY1_0.2um	11	Thermoproteota; Nitrososphaeria	A8_3um	1
Acidobacteriota;Vicinamibacteria	JY1_10um	23	Thermoproteota; Nitrososphaeria	C3-1_0.2um	1
Acidobacteriota;Vicinamibacteria	JY1_1.2um	34	Thermoproteota; Nitrososphaeria	C3-1_FeCl3	6
Acidobacteriota;Vicinamibacteria	JY1_3um	31	Thermoproteota; Nitrososphaeria	C5_10um	1
Acidobacteriota;Vicinamibacteria	JY1_FeCl3	16	Thermoproteota; Nitrososphaeria	C5_3um	2
Acidobacteriota;Vicinamibacteria	SF45_02um	9	Thermoproteota; Nitrososphaeria	C5_1.2um	2
Acidobacteriota;Vicinamibacteria	SF45_3um	82	Thermoproteota; Nitrososphaeria	SF48_02um	1
Acidobacteriota;Vicinamibacteria	SF45_FeCl3	17	Thermoproteota; Nitrososphaeria	SF55_02um	16
Acidobacteriota;Vicinamibacteria	SF48_02um	675	Thermoproteota; Nitrososphaeria	SF55_3um	24
Acidobacteriota;Vicinamibacteria	SF48_3um	916	Thermoproteota; Nitrososphaeria	SF55_FeCl3	11
Acidobacteriota;Vicinamibacteria	SF48_FeCl3	17	Thermoproteota; Nitrososphaeria	SF59_02um	15
Acidobacteriota;Vicinamibacteria	SF51_02um	417	Thermoproteota; Nitrososphaeria	SF59_3um	12
Acidobacteriota;Vicinamibacteria	SF51_3um	635	Thermoproteota; Nitrososphaeria	SF59_FeCl3	6
Acidobacteriota;Vicinamibacteria	SF51_FeCl3	12	Thermoproteota; Nitrososphaeria	X12_3um	2
Acidobacteriota;Vicinamibacteria	SF55_02um	110	Thermoproteota; Nitrososphaeria	A6-4_0.2um	1
Acidobacteriota;Vicinamibacteria	SF55_3um	166	Thermoproteota; Nitrososphaeria	A6-8_10um	1
Acidobacteriota;Vicinamibacteria	SF55_FeCl3	133	Thermoproteota; Nitrososphaeria	A6-8_1.2um	1
Acidobacteriota;Vicinamibacteria	SF59_02um	75	Thermoproteota; Nitrososphaeria	C3-1_10um	1
Acidobacteriota;Vicinamibacteria	SF59_3um	144	Thermoproteota; Nitrososphaeria	C3-1_0.2um	1
Acidobacteriota;Vicinamibacteria	SF59_FeCl3	83	Thermoproteota; Nitrososphaeria	C5_3um	1
Acidobacteriota;Vicinamibacteria	X12_0.2um	3	Thermoproteota; Nitrososphaeria	SF55_02um	4
Acidobacteriota;Vicinamibacteria	X12_10um	6	Thermoproteota; Nitrososphaeria	SF55_3um	6
Acidobacteriota;Vicinamibacteria	X12_1.2um	2	Thermoproteota; Nitrososphaeria	SF55_FeCl3	3
Acidobacteriota;Vicinamibacteria	X12_3um	8	Thermoproteota; Nitrososphaeria	SF59_02um	2
Acidobacteriota;Vicinamibacteria	X12_FeCl3	4	Thermoproteota; Nitrososphaeria	SF59_3um	5
Acidobacteriota;c5LKS83	A3_0.2um	1	Thermoproteota; Nitrososphaeria	SF59_FeCl3	1
Acidobacteriota;c5LKS83	A3_1.2um	3	Thermoproteota; Nitrososphaeria	A3_0.2um	10
Acidobacteriota;c5LKS83	A6-4_3um	2	Thermoproteota; Nitrososphaeria	A3_10um	52
Acidobacteriota;c5LKS83	A8_3um	2	Thermoproteota; Nitrososphaeria	A3_1.2um	31
Acidobacteriota;c5LKS83	C3-1_10um	1	Thermoproteota; Nitrososphaeria	A3_3um	25
Acidobacteriota;c5LKS83	C5_3um	1	Thermoproteota; Nitrososphaeria	A3_FeCl3	23
Acidobacteriota;c5LKS83	SF48_FeCl3	1	Thermoproteota; Nitrososphaeria	A6-4_10um	1092
Acidobacteriota;c5LKS83	SF55_02um	1	Thermoproteota; Nitrososphaeria	A6-4_3um	2431
Acidobacteriota;c5LKS83	SF55_FeCl3	4	Thermoproteota; Nitrososphaeria	A6-4_1.2um	2472
Acidobacteriota;c5LKS83	SF59_02um	1	Thermoproteota; Nitrososphaeria	A6-4_0.2um	7415
Acidobacteriota;c5LKS83	SF59_3um	3	Thermoproteota; Nitrososphaeria	A6-4_FeCl3	168
Acidobacteriota;c5LKS83	SF59_FeCl3	1	Thermoproteota; Nitrososphaeria	A6-8_10um	263
Acidobacteriota;d142	A3_3um	1	Thermoproteota; Nitrososphaeria	A6-8_3um	492
Acidobacteriota;d142	A8_1.2um	1	Thermoproteota; Nitrososphaeria	A6-8_1.2um	597
Acidobacteriota;d142	C3-1_1.2um	1	Thermoproteota; Nitrososphaeria	A6-8_0.2um	4378
Acidobacteriota;d142	C5_3um	1	Thermoproteota; Nitrososphaeria	A6-8_FeCl3	179
Acidobacteriota;d142	SF55_02um	1	Thermoproteota; Nitrososphaeria	A8_0.2um	65
Acidobacteriota;d142	SF55_3um	1	Thermoproteota; Nitrososphaeria	A8_10um	82
Acidobacteriota;d142	SF55_FeCl3	1	Thermoproteota; Nitrososphaeria	A8_1.2um	79
Acidobacteriota;d142	SF59_02um	2	Thermoproteota; Nitrososphaeria	A8_3um	60
Acidobacteriota;d142	SF59_3um	1	Thermoproteota; Nitrososphaeria	A8_FeCl3	5
Acidobacteriota;uncultured bacterium	A8_3um	1	Thermoproteota; Nitrososphaeria	C3-1_10um	258
Actinobacteriota;(Actinobacteriota)	A3_0.2um	634	Thermoproteota; Nitrososphaeria	C3-1_3um	363
Actinobacteriota;(Actinobacteriota)	A3_10um	380	Thermoproteota; Nitrososphaeria	C3-1_1.2um	5139
Actinobacteriota;(Actinobacteriota)	A3_1.2um	374	Thermoproteota; Nitrososphaeria	C3-1_0.2um	3542
Actinobacteriota;(Actinobacteriota)	A3_3um	425	Thermoproteota; Nitrososphaeria	C3-1_FeCl3	1756
Actinobacteriota;(Actinobacteriota)	A3_FeCl3	300	Thermoproteota; Nitrososphaeria	C5_10um	2940
Actinobacteriota;(Actinobacteriota)	A6-4_10um	11	Thermoproteota; Nitrososphaeria	C5_3um	2313
Actinobacteriota;(Actinobacteriota)	A6-4_3um	8	Thermoproteota; Nitrososphaeria	C5_1.2um	286
Actinobacteriota;(Actinobacteriota)	A6-4_1.2um	14	Thermoproteota; Nitrososphaeria	C5_0.2um	13
Actinobacteriota;(Actinobacteriota)	A6-4_0.2um	39	Thermoproteota; Nitrososphaeria	C5_FeCl3	9
Actinobacteriota;(Actinobacteriota)	A6-4_FeCl3	3	Thermoproteota; Nitrososphaeria	JY1_0.2um	462
Actinobacteriota;(Actinobacteriota)	A6-8_10um	11	Thermoproteota; Nitrososphaeria	JY1_10um	364
Actinobacteriota;(Actinobacteriota)	A6-8_3um	8	Thermoproteota; Nitrososphaeria	JY1_1.2um	267
Actinobacteriota;(Actinobacteriota)	A6-8_1.2um	10	Thermoproteota; Nitrososphaeria	JY1_3um	309
Actinobacteriota;(Actinobacteriota)	A6-8_0.2um	54	Thermoproteota; Nitrososphaeria	JY1_FeCl3	29
Actinobacteriota;(Actinobacteriota)	A6-8_FeCl3	6	Thermoproteota; Nitrososphaeria	SF45_02um	353
Actinobacteriota;(Actinobacteriota)	A8_0.2um	1508	Thermoproteota; Nitrososphaeria	SF45_3um	20
Actinobacteriota;(Actinobacteriota)	A8_10um	477	Thermoproteota; Nitrososphaeria	SF45_FeCl3	12
Actinobacteriota;(Actinobacteriota)	A8_1.2um	915	Thermoproteota; Nitrososphaeria	SF48_02um	433
Actinobacteriota;(Actinobacteriota)	A8_3um	608	Thermoproteota; Nitrososphaeria	SF48_3um	979
Actinobacteriota;(Actinobacteriota)	A8_FeCl3	56	Thermoproteota; Nitrososphaeria	SF48_FeCl3	23
Actinobacteriota;(Actinobacteriota)	C3-1_10um	817	Thermoproteota; Nitrososphaeria	SF51_02um	126
Actinobacteriota;(Actinobacteriota)	C3-1_3um	1014	Thermoproteota; Nitrososphaeria	SF51_3um	124
Actinobacteriota;(Actinobacteriota)	C3-1_1.2um	635	Thermoproteota; Nitrososphaeria	SF55_02um	67
Actinobacteriota;(Actinobacteriota)	C3-1_0.2um	2405	Thermoproteota; Nitrososphaeria	SF55_3um	98
Actinobacteriota;(Actinobacteriota)	C3-1_FeCl3	73	Thermoproteota; Nitrososphaeria	SF55_FeCl3	76
Actinobacteriota;(Actinobacteriota)	C5_10um	1996	Thermoproteota; Nitrososphaeria	SF59_02um	59
Actinobacteriota;(Actinobacteriota)	C5_3um	106	Thermoproteota; Nitrososphaeria	SF59_3um	69
Actinobacteriota;(Actinobacteriota)	C5_1.2um	1151	Thermoproteota; Nitrososphaeria	SF59_FeCl3	50
Actinobacteriota;(Actinobacteriota)	C5_0.2um	45	Thermoproteota; Nitrososphaeria	X12_0.2um	24
Actinobacteriota;(Actinobacteriota)	C5_FeCl3	33	Thermoproteota; Nitrososphaeria	X12_10um	44
Actinobacteriota;(Actinobacteriota)	JY1_0.2um	389	Thermoproteota; Nitrososphaeria	X12_1.2um	23
Actinobacteriota;(Actinobacteriota)	JY1_10um	131	Thermoproteota; Nitrososphaeria	X12_3um	32
Actinobacteriota;(Actinobacteriota)	JY1_1.2um	201	Thermoproteota; Nitrososphaeria	X12_FeCl3	8
Actinobacteriota;(Actinobacteriota)	JY1_3um	206	Thermoproteota; Nitrososphaeria	A3_0.2um	2
Actinobacteriota;(Actinobacteriota)	JY1_FeCl3	96	Thermoproteota; Nitrososphaeria	A3_10um	11
Actinobacteriota;(Actinobacteriota)	SF45_02um	425	Thermoproteota; Nitrososphaeria	A3_1.2um	20
Actinobacteriota;(Actinobacteriota)	SF45_3um	279	Thermoproteota; Nitrososphaeria	A3_3um	5
Actinobacteriota;(Actinobacteriota)	SF45_FeCl3	704	Thermoproteota; Nitrososphaeria	A3_FeCl3	11
Actinobacteriota;(Actinobacteriota)	SF48_02um	2351	Thermoproteota; Nitrososphaeria	A6-4_10um	1
Actinobacteriota;(Actinobacteriota)	SF48_3um	2326	Thermoproteota; Nitrososphaeria	A6-4_3um	1
Actinobacteriota;(Actinobacteriota)	SF48_FeCl3	228	Thermoproteota; Nitrososphaeria	A6-4_1.2um	1
Actinobacteriota;(Actinobacteriota)	SF51_02um	1514	Thermoproteota; Nitrososphaeria	A6-4_0.2um	1
Actinobacteriota;(Actinobacteriota)	SF51_3um	1526	Thermoproteota; Nitrososphaeria	A6-8_10um	5
Actinobacteriota;(Actinobacteriota)	SF51_FeCl3	4034	Thermoproteota; Nitrososphaeria	A6-8_3um	5
Actinobacteriota;(Actinobacteriota)	SF55_02um	273	Thermoproteota; Nitrososphaeria	A6-8_1.2um	3
Actinobacteriota;(Actinobacteriota)	SF55_3um	242	Thermoproteota; Nitrososphaeria	A8_10um	3
Actinobacteriota;(Actinobacteriota)	SF55_FeCl3	846	Thermoproteota; Nitrososphaeria	A8_1.2um	3
Actinobacteriota;(Actinobacteriota)	SF59_02um	434	Thermoproteota; Nitrososphaeria	A8_3um	1
Actinobacteriota;(Actinobacteriota)	SF59_3um	747	Thermoproteota; Nitrososphaeria	C3-1_10um	19
Actinobacteriota;(Actinobacteriota)	SF59_FeCl3	1187	Thermoproteota; Nitrososphaeria	C3-1_3um	6
Actinobacteriota;(Actinobacteriota)	X12_0.2um	53	Thermoproteota; Nitrososphaeria	C3-1_1.2um	7
Actinobacteriota;(Actinobacteriota)	X12_10um	9	Thermoproteota; Nitrososphaeria	C3-1_0.2um	3
Actinobacteriota;(Actinobacteriota)	X12_1.2um	35	Thermoproteota; Nitrososphaeria	C3-1_FeCl3	24
Actinobacteriota;(Actinobacteriota)	X12_3um	7	Thermoproteota; Nitrososphaeria	C5_3um	32
Actinobacteriota;(Actinobacteriota)	X12_FeCl3	16	Thermoproteota; Nitrososphaeria	C5_1.2um	9
Actinobacteriota;Acidimicrobiia	A3_0.2um	2535	Thermoproteota; Nitrososphaeria	C5_FeCl3	2
Actinobacteriota;Acidimicrobiia	A3_10um	2845	Thermoproteota; Nitrososphaeria	JY1_10um	1
Actinobacteriota;Acidimicrobiia	A3_1.2um	3156	Thermoproteota; Nitrososphaeria	JY1_1.2um	4
Actinobacteriota;Acidimicrobiia	A3_3um	3458	Thermoproteota; Nitrososphaeria	JY1_FeCl3	5
Actinobacteriota;Acidimicrobiia	A3_FeCl3	964	Thermoproteota; Nitrososphaeria	SF45_FeCl3	1
Actinobacteriota;Acidimicrobiia	A6-4_10um	1726	Thermoproteota; Nitrososphaeria	SF48_3um	3
Actinobacteriota;Acidimicrobiia	A6-4_3um	2441	Thermoproteota; Nitrososphaeria	SF48_FeCl3	2
Actinobacteriota;Acidimicrobiia	A6-4_1.2um	2642	Thermoproteota; Nitrososphaeria	SF51_02um	2
Actinobacteriota;Acidimicrobiia	A6-4_0.2um	11408	Thermoproteota; Nitrososphaeria	SF51_3um	1
Actinobacteriota;Acidimicrobiia	A6-4_FeCl3	2094	Thermoproteota; Nitrososphaeria	SF51_FeCl3	1
Actinobacteriota;Acidimicrobiia	A6-8_10um	580	Thermoproteota; Nitrososphaeria	SF55_02um	17
Actinobacteriota;Acidimicrobiia	A6-8_3um	936	Thermoproteota; Nitrososphaeria	SF55_3um	27
Actinobacteriota;Acidimicrobiia	A6-8_1.2um	1208	Thermoproteota; Nitrososphaeria	SF55_FeCl3	36
Actinobacteriota;Acidimicrobiia	A6-8_0.2um	12031	Thermoproteota; Nitrososphaeria	SF59_02um	11
Actinobacteriota;Acidimicrobiia	A6-8_FeCl3	8035	Thermoproteota; Nitrososphaeria	SF59_3um	23
Actinobacteriota;Acidimicrobiia	A8_0.2um	9778	Thermoproteota; Nitrososphaeria	SF59_FeCl3	25
Actinobacteriota;Acidimicrobiia	A8_10um	4530	Thermoproteota; Nitrososphaeria	X12_10um	1
Actinobacteriota;Acidimicrobiia	A8_1.2um	8138	Thermoproteota; Nitrososphaeria	X12_FeCl3	1
Actinobacteriota;Acidimicrobiia	A8_3um	5038	Thermoproteota; Nitrososphaeria	A3_0.2um	22
Actinobacteriota;Acidimicrobiia	A8_FeCl3	127	Thermoproteota; Nitrososphaeria	A3_10um	70
Actinobacteriota;Acidimicrobiia	C3-1_10um	6667	Thermoproteota; Nitrososphaeria	A3_1.2um	39
Actinobacteriota;Acidimicrobiia	C3-1_3um	8747	Thermoproteota; Nitrososphaeria	A3_3um	57
Actinobacteriota;Acidimicrobiia	C3-1_1.2um	7552	Thermoproteota; Nitrososphaeria	A3_FeCl3	1
Actinobacteriota;Acidimicrobiia	C3-1_0.2um	16775	Thermoproteota; Nitrososphaeria	A6-4_3um	1
Actinobacteriota;Acidimicrobiia	C3-1_FeCl3	1890	Thermoproteota; Nitrososphaeria	A6-8_10um	1
Actinobacteriota;Acidimicrobiia	C5_10um	14091	Thermoproteota; Nitrososphaeria	A8_0.2um	57
Actinobacteriota;Acidimicrobiia	C5_3um	3105	Thermoproteota; Nitrososphaeria	A8_10um	32
Actinobacteriota;Acidimicrobiia	C5_1.2um	8518	Thermoproteota; Nitrososphaeria	A8_1.2um	47
Actinobacteriota;Acidimicrobiia	C5_0.2um	239	Thermoproteota; Nitrososphaeria	A8_3um	41
Actinobacteriota;Acidimicrobiia	C5_FeCl3	134	Thermoproteota; Nitrososphaeria	C3-1_10um	1
Actinobacteriota;Acidimicrobiia	JY1_0.2um	20957	Thermoproteota; Nitrososphaeria	C3-1_0.2um	3
Actinobacteriota;Acidimicrobiia	JY1_10um	7654	Thermoproteota; Nitrososphaeria	C5_10um	3
Actinobacteriota;Acidimicrobiia	JY1_1.2um	2148	Thermoproteota; Nitrososphaeria	C5_1.2um	2
Actinobacteriota;Acidimicrobiia	JY1_3um	13556	Thermoproteota; Nitrososphaeria	C5_0.2um	1
Actinobacteriota;Acidimicrobiia	JY1_FeCl3	2866	Thermoproteota; Nitrososphaeria	JY1_0.2um	14
Actinobacteriota;Acidimicrobiia	SF45_02um	15467	Thermoproteota; Nitrososphaeria	JY1_10um	2
Actinobacteriota;Acidimicrobiia	SF45_3um	1750	Thermoproteota; Nitrososphaeria	JY1_1.2um	8
Actinobacteriota;Acidimicrobiia	SF45_FeCl3	277	Thermoproteota; Nitrososphaeria	JY1_3um	11
Actinobacteriota;Acidimicrobiia	SF48_02um	13006	Thermoproteota; Nitrososphaeria	JY1_FeCl3	1
Actinobacteriota;Acidimicrobiia	SF48_3um	15763	Thermoproteota; Nitrososphaeria	SF45_FeCl3	1
Actinobacteriota;Acidimicrobiia	SF48_FeCl3	341	Thermoproteota; Nitrososphaeria	SF48_02um	3
Actinobacteriota;Acidimicrobiia	SF51_02um	7819	Thermoproteota; Nitrososphaeria	SF48_3um	3
Actinobacteriota;Acidimicrobiia	SF51_3um	7889	Thermoproteota; Nitrososphaeria	SF51_02um	6
Actinobacteriota;Acidimicrobiia	SF51_FeCl3	133	Thermoproteota; Nitrososphaeria	SF51_3um	1
Actinobacteriota;Acidimicrobiia	SF55_02um	1955	Thermoproteota; Nitrososphaeria	SF55_02um	1
Actinobacteriota;Acidimicrobiia	SF55_3um	1398	Thermoproteota; Nitrososphaeria	SF55_3um	12
Actinobacteriota;Acidimicrobiia	SF55_FeCl3	437	Thermoproteota; Nitrososphaeria	SF55_FeCl3	8
Actinobacteriota;Acidimicrobiia	SF59_02um	6928	Thermoproteota; Nitrososphaeria	SF59_02um	4
Actinobacteriota;Acidimicrobiia	SF59_3um	1744	Thermoproteota; Nitrososphaeria	SF59_3um	8
Actinobacteriota;Acidimicrobiia	SF59_FeCl3	962	Thermoproteota; Nitrososphaeria	SF59_FeCl3	5
Actinobacteriota;Acidimicrobiia	X12_0.2um	6034	Thermoproteota; Nitrososphaeria	A3_1.2um	1
Actinobacteriota;Acidimicrobiia	X12_10um	1407	Thermoproteota; Nitrososphaeria	A6-4_10um	1
Actinobacteriota;Acidimicrobiia	X12_1.2um	1439	Thermoproteota; Nitrososphaeria	A6-8_10um	2
Actinobacteriota;Acidimicrobiia	X12_3um	1677	Thermoproteota; Nitrososphaeria	A6-8_3um	1
Actinobacteriota;Acidimicrobiia	X12_FeCl3	378	Thermoproteota; Nitrososphaeria	A8_10um	1
Actinobacteriota;Actinobacteria	A3_0.2um	13997	Thermoproteota; Nitrososphaeria	C3-1_3um	1
Actinobacteriota;Actinobacteria	A3_10um	10327	Thermoproteota; Nitrososphaeria	C3-1_FeCl3	1
Actinobacteriota;Actinobacteria	A3_1.2um	10351	Thermoproteota; Nitrososphaeria	C5_3um	1
Actinobacteriota;Actinobacteria	A3_3um	11921	Thermoproteota; Nitrososphaeria	C5_FeCl3	1
Actinobacteriota;Actinobacteria	A3_FeCl3	5154	Thermoproteota; Nitrososphaeria	SF55_02um	12
Actinobacteriota;Actinobacteria	A6-4_10um	678	Thermoproteota; Nitrososphaeria	SF55_3um	15
Actinobacteriota;Actinobacteria	A6-4_3um	720	Thermoproteota; Nitrososphaeria	SF55_FeCl3	16
Actinobacteriota;Actinobacteria	A6-4_1.2um	469	Thermoproteota; Nitrososphaeria	SF59_02um	8
Actinobacteriota;Actinobacteria	A6-4_0.2um	213	Thermoproteota; Nitrososphaeria	SF59_3um	7
Actinobacteriota;Actinobacteria	A6-4_FeCl3	157	Thermoproteota; Nitrososphaeria	SF59_FeCl3	6
Actinobacteriota;Actinobacteria	A6-8_10um	1072	Thermoproteota; Nitrososphaeria	A3_0.2um	1
Actinobacteriota;Actinobacteria	A6-8_3um	1184	Thermoproteota; Nitrososphaeria	A3_10um	3
Actinobacteriota;Actinobacteria	A6-8_1.2um	724	Thermoproteota; Nitrososphaeria	A3_1.2um	5
Actinobacteriota;Actinobacteria	A6-8_0.2um	629	Thermoproteota; Nitrososphaeria	A8_1.2um	1
Actinobacteriota;Actinobacteria	A6-8_FeCl3	176	Thermoproteota; Nitrososphaeria	SF48_FeCl3	1
Actinobacteriota;Actinobacteria	A8_0.2um	36624	Thermoproteota; Nitrososphaeria	SF55_02um	4
Actinobacteriota;Actinobacteria	A8_10um	12647	Thermoproteota; Nitrososphaeria	SF55_3um	4
Actinobacteriota;Actinobacteria	A8_1.2um	22917	Thermoproteota; Nitrososphaeria	SF55_FeCl3	3
Actinobacteriota;Actinobacteria	A8_3um	15236	Thermoproteota; Nitrososphaeria	SF59_02um	2
Actinobacteriota;Actinobacteria	A8_FeCl3	1009	Thermoproteota; Nitrososphaeria	SF59_3um	4
Actinobacteriota;Actinobacteria	C3-1_10um	16571	Thermoproteota; Nitrososphaeria	SF59_FeCl3	2
Actinobacteriota;Actinobacteria	C3-1_3um	21102	Thermoproteota; Thermoprotei	A6-4_10um	1
Actinobacteriota;Actinobacteria	C3-1_1.2um	11192	Thermoproteota; Thermoprotei	A6-4_1.2um	1
Actinobacteriota;Actinobacteria	C3-1_0.2um	40428	Thermoproteota; Thermoprotei	A6-4_0.2um	1
Actinobacteriota;Actinobacteria	C3-1_FeCl3	1961	Thermoproteota; Thermoprotei	A6-8_1.2um	1
Actinobacteriota;Actinobacteria	C5_10um	34144	Thermoproteota; Thermoprotei	A8_1.2um	2
Actinobacteriota;Actinobacteria	C5_3um	1845	Thermoproteota; Thermoprotei	C3-1_3um	1
Actinobacteriota;Actinobacteria	C5_1.2um	21178	Thermoproteota; Thermoprotei	C3-1_1.2um	18
Actinobacteriota;Actinobacteria	C5_0.2um	2628	Thermoproteota; Thermoprotei	C3-1_FeCl3	1
Actinobacteriota;Actinobacteria	C5_FeCl3	608	Thermoproteota; Thermoprotei	C5_3um	2
Actinobacteriota;Actinobacteria	JY1_0.2um	7957	Thermoproteota; Thermoprotei	C5_0.2um	3
Actinobacteriota;Actinobacteria	JY1_10um	2997	Thermoproteota; Thermoprotei	C5_FeCl3	6
Actinobacteriota;Actinobacteria	JY1_1.2um	3188	Thermoproteota; Thermoprotei	SF48_02um	2
Actinobacteriota;Actinobacteria	JY1_3um	5518	Thermoproteota; Thermoprotei	SF51_02um	1
Actinobacteriota;Actinobacteria	JY1_FeCl3	1854	Thermoproteota; Thermoprotei	SF51_3um	1
Actinobacteriota;Actinobacteria	SF45_02um	7462	Thermoproteota; Thermoprotei	SF51_FeCl3	3
Actinobacteriota;Actinobacteria	SF45_3um	2354	Thermoproteota; Thermoprotei	SF55_02um	11
Actinobacteriota;Actinobacteria	SF45_FeCl3	2971	Thermoproteota; Thermoprotei	SF55_3um	7
Actinobacteriota;Actinobacteria	SF48_02um	19893	Thermoproteota; Thermoprotei	SF55_FeCl3	6
Actinobacteriota;Actinobacteria	SF48_3um	18587	Thermoproteota; Thermoprotei	SF59_02um	3
Actinobacteriota;Actinobacteria	SF48_FeCl3	3832	Thermoproteota; Thermoprotei	SF59_3um	9
Actinobacteriota;Actinobacteria	SF51_02um	15129	Thermoproteota; Thermoprotei	SF59_FeCl3	5
Actinobacteriota;Actinobacteria	SF51_3um	13712	Thermoproteota; Thermoprotei	A3_10um	2
Actinobacteriota;Actinobacteria	SF51_FeCl3	23332	Thermoproteota; Thermoprotei	A3_FeCl3	2
Actinobacteriota;Actinobacteria	SF55_02um	5660	Thermoproteota; Thermoprotei	A6-4_3um	6
Actinobacteriota;Actinobacteria	SF55_3um	5348	Thermoproteota; Thermoprotei	A6-4_1.2um	3
Actinobacteriota;Actinobacteria	SF55_FeCl3	8474	Thermoproteota; Thermoprotei	A6-4_0.2um	1
Actinobacteriota;Actinobacteria	SF59_02um	6218	Thermoproteota; Thermoprotei	A6-8_10um	3
Actinobacteriota;Actinobacteria	SF59_3um	9055	Thermoproteota; Thermoprotei	A6-8_3um	11
Actinobacteriota;Actinobacteria	SF59_FeCl3	8949	Thermoproteota; Thermoprotei	A6-8_1.2um	3
Actinobacteriota;Actinobacteria	X12_0.2um	2450	Thermoproteota; Thermoprotei	A6-8_FeCl3	1
Actinobacteriota;Actinobacteria	X12_10um	755	Thermoproteota; Thermoprotei	A8_1.2um	2
Actinobacteriota;Actinobacteria	X12_1.2um	781	Thermoproteota; Thermoprotei	A8_3um	1
Actinobacteriota;Actinobacteria	X12_3um	761	Thermoproteota; Thermoprotei	A8_FeCl3	1
Actinobacteriota;Actinobacteria	X12_FeCl3	152	Thermoproteota; Thermoprotei	C3-1_3um	3
Actinobacteriota;Coriobacteriia	A3_0.2um	5	Thermoproteota; Thermoprotei	C3-1_1.2um	2
Actinobacteriota;Coriobacteriia	A3_10um	29	Thermoproteota; Thermoprotei	C3-1_FeCl3	3
Actinobacteriota;Coriobacteriia	A3_1.2um	20	Thermoproteota; Thermoprotei	C5_10um	6
Actinobacteriota;Coriobacteriia	A3_3um	20	Thermoproteota; Thermoprotei	C5_3um	1
Actinobacteriota;Coriobacteriia	A3_FeCl3	4	Thermoproteota; Thermoprotei	C5_1.2um	2
Actinobacteriota;Coriobacteriia	A6-4_10um	21	Thermoproteota; Thermoprotei	C5_0.2um	1
Actinobacteriota;Coriobacteriia	A6-4_3um	23	Thermoproteota; Thermoprotei	C5_FeCl3	1
Actinobacteriota;Coriobacteriia	A6-4_1.2um	14	Thermoproteota; Thermoprotei	JY1_1.2um	1
Actinobacteriota;Coriobacteriia	A6-4_0.2um	3	Thermoproteota; Thermoprotei	SF45_3um	3
Actinobacteriota;Coriobacteriia	A6-4_FeCl3	7	Thermoproteota; Thermoprotei	SF45_FeCl3	2
Actinobacteriota;Coriobacteriia	A6-8_10um	18	Thermoproteota; Thermoprotei	SF48_3um	2
Actinobacteriota;Coriobacteriia	A6-8_3um	28	Thermoproteota; Thermoprotei	SF48_FeCl3	1
Actinobacteriota;Coriobacteriia	A6-8_1.2um	17	Thermoproteota; Thermoprotei	SF55_02um	41
Actinobacteriota;Coriobacteriia	A6-8_0.2um	3	Thermoproteota; Thermoprotei	SF55_3um	64
Actinobacteriota;Coriobacteriia	A6-8_FeCl3	3	Thermoproteota; Thermoprotei	SF55_FeCl3	61
Actinobacteriota;Coriobacteriia	A8_0.2um	4	Thermoproteota; Thermoprotei	SF59_02um	48
Actinobacteriota;Coriobacteriia	A8_10um	5	Thermoproteota; Thermoprotei	SF59_3um	60
Actinobacteriota;Coriobacteriia	A8_1.2um	8	Thermoproteota; Thermoprotei	SF59_FeCl3	31
Actinobacteriota;Coriobacteriia	A8_3um	5	Thermoproteota; Thermoprotei	X12_3um	1
Actinobacteriota;Coriobacteriia	C3-1_10um	14	Thermoproteota; Thermoprotei	A8_1.2um	1
Actinobacteriota;Coriobacteriia	C3-1_3um	19	Thermoproteota; Thermoprotei	C3-1_1.2um	1
Actinobacteriota;Coriobacteriia	C3-1_1.2um	11	Thermoproteota; Thermoprotei	C5_3um	2
Actinobacteriota;Coriobacteriia	C3-1_0.2um	10	Thermoproteota; Thermoprotei	C5_FeCl3	2
Actinobacteriota;Coriobacteriia	C3-1_FeCl3	16	Thermoproteota; Thermoprotei	SF45_3um	1
Actinobacteriota;Coriobacteriia	C5_10um	6	Thermoproteota; Thermoprotei	SF51_02um	1
Actinobacteriota;Coriobacteriia	C5_3um	20	Thermoproteota; Thermoprotei	SF55_02um	4
Actinobacteriota;Coriobacteriia	C5_1.2um	11	Thermoproteota; Thermoprotei	SF55_3um	8
Actinobacteriota;Coriobacteriia	C5_0.2um	2	Thermoproteota; Thermoprotei	SF55_FeCl3	12
Actinobacteriota;Coriobacteriia	C5_FeCl3	8	Thermoproteota; Thermoprotei	SF59_02um	4
Actinobacteriota;Coriobacteriia	JY1_0.2um	2	Thermoproteota; Thermoprotei	SF59_3um	9
Actinobacteriota;Coriobacteriia	JY1_10um	3	Thermoproteota; Thermoprotei	SF59_FeCl3	7
Actinobacteriota;Coriobacteriia	JY1_1.2um	3	Thermoproteota; Thermoprotei	A6-4_10um	1
Actinobacteriota;Coriobacteriia	JY1_3um	9	Thermoproteota; Thermoprotei	C5_1.2um	1
Actinobacteriota;Coriobacteriia	SF45_3um	3	Thermoproteota; Thermoprotei	SF48_3um	1
Actinobacteriota;Coriobacteriia	SF45_FeCl3	4	Thermoproteota; Thermoprotei	SF55_02um	9
Actinobacteriota;Coriobacteriia	SF48_02um	5	Thermoproteota; Thermoprotei	SF55_3um	13
Actinobacteriota;Coriobacteriia	SF48_3um	19	Thermoproteota; Thermoprotei	SF55_FeCl3	15
Actinobacteriota;Coriobacteriia	SF48_FeCl3	2	Thermoproteota; Thermoprotei	SF59_02um	7
Actinobacteriota;Coriobacteriia	SF51_02um	8	Thermoproteota; Thermoprotei	SF59_3um	12
Actinobacteriota;Coriobacteriia	SF51_3um	11	Thermoproteota; Thermoprotei	SF59_FeCl3	7
Actinobacteriota;Coriobacteriia	SF51_FeCl3	6	Thermoproteota; Thermoprotei	A3_FeCl3	2
Actinobacteriota;Coriobacteriia	SF55_02um	185	Thermoproteota; Thermoprotei	A6-4_3um	4
Actinobacteriota;Coriobacteriia	SF55_3um	286	Thermoproteota; Thermoprotei	A6-4_1.2um	1
Actinobacteriota;Coriobacteriia	SF55_FeCl3	200	Thermoproteota; Thermoprotei	A6-8_10um	1
Actinobacteriota;Coriobacteriia	SF59_02um	136	Thermoproteota; Thermoprotei	A6-8_3um	7
Actinobacteriota;Coriobacteriia	SF59_3um	259	Thermoproteota; Thermoprotei	A6-8_1.2um	1
Actinobacteriota;Coriobacteriia	SF59_FeCl3	152	Thermoproteota; Thermoprotei	A8_3um	1
Actinobacteriota;Coriobacteriia	X12_0.2um	1	Thermoproteota; Thermoprotei	C3-1_10um	4
Actinobacteriota;Coriobacteriia	X12_10um	2	Thermoproteota; Thermoprotei	C3-1_3um	2
Actinobacteriota;Coriobacteriia	X12_3um	1	Thermoproteota; Thermoprotei	C3-1_1.2um	1
Actinobacteriota;MB-A2-108	A3_0.2um	3	Thermoproteota; Thermoprotei	C3-1_FeCl3	2
Actinobacteriota;MB-A2-108	A3_10um	27	Thermoproteota; Thermoprotei	C5_3um	3
Actinobacteriota;MB-A2-108	A3_1.2um	40	Thermoproteota; Thermoprotei	C5_0.2um	1
Actinobacteriota;MB-A2-108	A3_3um	22	Thermoproteota; Thermoprotei	JY1_3um	1
Actinobacteriota;MB-A2-108	A3_FeCl3	2	Thermoproteota; Thermoprotei	JY1_FeCl3	1
Actinobacteriota;MB-A2-108	A6-4_10um	1	Thermoproteota; Thermoprotei	SF51_FeCl3	3
Actinobacteriota;MB-A2-108	A6-4_3um	1	Thermoproteota; Thermoprotei	SF55_02um	16
Actinobacteriota;MB-A2-108	A6-4_0.2um	1	Thermoproteota; Thermoprotei	SF55_3um	36
Actinobacteriota;MB-A2-108	A6-8_10um	3	Thermoproteota; Thermoprotei	SF55_FeCl3	21
Actinobacteriota;MB-A2-108	A6-8_3um	2	Thermoproteota; Thermoprotei	SF59_02um	20
Actinobacteriota;MB-A2-108	A6-8_1.2um	3	Thermoproteota; Thermoprotei	SF59_3um	36
Actinobacteriota;MB-A2-108	A6-8_0.2um	1	Thermoproteota; Thermoprotei	SF59_FeCl3	11
Actinobacteriota;MB-A2-108	A6-8_FeCl3	1	Thermoproteota; Thermoprotei	C5_3um	1
Actinobacteriota;MB-A2-108	A8_10um	22	Thermoproteota; Thermoprotei	SF55_3um	2
Actinobacteriota;MB-A2-108	A8_1.2um	7	Thermoproteota; Thermoprotei	SF55_FeCl3	2
Actinobacteriota;MB-A2-108	A8_3um	8	Thermoproteota; Thermoprotei	SF59_02um	1
Actinobacteriota;MB-A2-108	C3-1_10um	45	Thermoproteota; Thermoprotei	SF59_3um	3
Actinobacteriota;MB-A2-108	C3-1_3um	31	Thermoproteota; Thermoprotei	SF59_FeCl3	1
Actinobacteriota;MB-A2-108	C3-1_1.2um	4	Thermoproteota; Thermoprotei	A3_0.2um	1
Actinobacteriota;MB-A2-108	C3-1_0.2um	4	Thermoproteota; Thermoprotei	A3_10um	1
Actinobacteriota;MB-A2-108	C3-1_FeCl3	24	Thermoproteota; Thermoprotei	A6-4_10um	2
Actinobacteriota;MB-A2-108	C5_10um	1	Thermoproteota; Thermoprotei	A6-8_10um	1
Actinobacteriota;MB-A2-108	C5_3um	46	Thermoproteota; Thermoprotei	A6-8_3um	3
Actinobacteriota;MB-A2-108	C5_1.2um	17	Thermoproteota; Thermoprotei	A6-8_1.2um	2
Actinobacteriota;MB-A2-108	JY1_0.2um	1	Thermoproteota; Thermoprotei	A8_10um	2
Actinobacteriota;MB-A2-108	JY1_10um	5	Thermoproteota; Thermoprotei	A8_1.2um	1
Actinobacteriota;MB-A2-108	JY1_1.2um	1	Thermoproteota; Thermoprotei	A8_3um	1
Actinobacteriota;MB-A2-108	JY1_3um	4	Thermoproteota; Thermoprotei	C3-1_10um	1
Actinobacteriota;MB-A2-108	SF45_02um	2	Thermoproteota; Thermoprotei	C3-1_0.2um	1
Actinobacteriota;MB-A2-108	SF45_3um	14	Thermoproteota; Thermoprotei	C5_10um	1
Actinobacteriota;MB-A2-108	SF45_FeCl3	3	Thermoproteota; Thermoprotei	C5_3um	2
Actinobacteriota;MB-A2-108	SF48_02um	5	Thermoproteota; Thermoprotei	C5_1.2um	1
Actinobacteriota;MB-A2-108	SF48_3um	21	Thermoproteota; Thermoprotei	C5_0.2um	1
Actinobacteriota;MB-A2-108	SF48_FeCl3	2	Thermoproteota; Thermoprotei	C5_FeCl3	1
Actinobacteriota;MB-A2-108	SF51_02um	8	Thermoproteota; Thermoprotei	JY1_0.2um	1
Actinobacteriota;MB-A2-108	SF51_3um	14	Thermoproteota; Thermoprotei	JY1_10um	1
Actinobacteriota;MB-A2-108	SF51_FeCl3	2	Thermoproteota; Thermoprotei	JY1_3um	1
Actinobacteriota;MB-A2-108	SF55_02um	16	Thermoproteota; Thermoprotei	JY1_FeCl3	1
Actinobacteriota;MB-A2-108	SF55_3um	20	Thermoproteota; Thermoprotei	SF48_3um	1
Actinobacteriota;MB-A2-108	SF55_FeCl3	21	Thermoproteota; Thermoprotei	SF48_FeCl3	2
Actinobacteriota;MB-A2-108	SF59_02um	9	Thermoproteota; Thermoprotei	SF51_02um	1
Actinobacteriota;MB-A2-108	SF59_3um	16	Thermoproteota; Thermoprotei	SF55_02um	26
Actinobacteriota;MB-A2-108	SF59_FeCl3	12	Thermoproteota; Thermoprotei	SF55_3um	38
Actinobacteriota;MB-A2-108	X12_0.2um	1	Thermoproteota; Thermoprotei	SF55_FeCl3	30
Actinobacteriota;RBG-16-55-12	A3_10um	1	Thermoproteota; Thermoprotei	SF59_02um	13
Actinobacteriota;RBG-16-55-12	A3_1.2um	3	Thermoproteota; Thermoprotei	SF59_3um	33
Actinobacteriota;RBG-16-55-12	A3_3um	2	Thermoproteota; Thermoprotei	SF59_FeCl3	21
Actinobacteriota;RBG-16-55-12	A6-8_1.2um	1	Thermoproteota; Thermoprotei	A6-8_3um	1
Actinobacteriota;RBG-16-55-12	C3-1_3um	3	Thermoproteota; Thermoprotei	SF55_3um	1
Actinobacteriota;RBG-16-55-12	C5_3um	1	Thermoproteota; Thermoprotei	SF59_02um	1
Actinobacteriota;RBG-16-55-12	C5_1.2um	3	Others	A3_0.2um	1
Actinobacteriota;RBG-16-55-12	SF45_FeCl3	3	Others	A3_10um	1
Actinobacteriota;RBG-16-55-12	SF48_02um	1	Others	JY1_0.2um	1
Actinobacteriota;RBG-16-55-12	SF48_3um	1	Others	JY1_FeCl3	2
Actinobacteriota;RBG-16-55-12	SF51_02um	1	Others	SF48_FeCl3	1
Actinobacteriota;RBG-16-55-12	SF55_02um	2	Others	SF55_3um	2
Actinobacteriota;RBG-16-55-12	SF55_3um	3	Others	SF55_FeCl3	2
Actinobacteriota;RBG-16-55-12	SF55_FeCl3	3	Others	SF59_02um	1
Actinobacteriota;RBG-16-55-12	SF59_02um	3	Methanobacteriota; Methanobacteria	A3_0.2um	8
Actinobacteriota;RBG-16-55-12	SF59_3um	2	Methanobacteriota; Methanobacteria	A3_10um	27
Actinobacteriota;RBG-16-55-12	SF59_FeCl3	1	Methanobacteriota; Methanobacteria	A3_1.2um	50
Actinobacteriota;Rubrobacteria	A3_10um	2	Methanobacteriota; Methanobacteria	A3_3um	41
Actinobacteriota;Rubrobacteria	A3_1.2um	4	Methanobacteriota; Methanobacteria	A3_FeCl3	2
Actinobacteriota;Rubrobacteria	A3_3um	4	Methanobacteriota; Methanobacteria	A6-4_10um	3
Actinobacteriota;Rubrobacteria	A6-4_10um	2	Methanobacteriota; Methanobacteria	A6-4_3um	5
Actinobacteriota;Rubrobacteria	A6-4_1.2um	1	Methanobacteriota; Methanobacteria	A6-4_1.2um	3
Actinobacteriota;Rubrobacteria	A6-8_10um	6	Methanobacteriota; Methanobacteria	A6-8_10um	3
Actinobacteriota;Rubrobacteria	A6-8_3um	2	Methanobacteriota; Methanobacteria	A6-8_3um	4
Actinobacteriota;Rubrobacteria	A6-8_1.2um	1	Methanobacteriota; Methanobacteria	A6-8_1.2um	7
Actinobacteriota;Rubrobacteria	A6-8_0.2um	1	Methanobacteriota; Methanobacteria	A6-8_0.2um	11
Actinobacteriota;Rubrobacteria	A8_10um	1	Methanobacteriota; Methanobacteria	A6-8_FeCl3	2
Actinobacteriota;Rubrobacteria	A8_1.2um	3	Methanobacteriota; Methanobacteria	A8_0.2um	2
Actinobacteriota;Rubrobacteria	C3-1_10um	3	Methanobacteriota; Methanobacteria	A8_10um	8
Actinobacteriota;Rubrobacteria	C3-1_3um	2	Methanobacteriota; Methanobacteria	A8_1.2um	5
Actinobacteriota;Rubrobacteria	C3-1_1.2um	8	Methanobacteriota; Methanobacteria	A8_3um	2
Actinobacteriota;Rubrobacteria	C3-1_FeCl3	6	Methanobacteriota; Methanobacteria	C3-1_10um	1
Actinobacteriota;Rubrobacteria	C5_10um	1	Methanobacteriota; Methanobacteria	C3-1_3um	3
Actinobacteriota;Rubrobacteria	C5_3um	6	Methanobacteriota; Methanobacteria	C3-1_1.2um	1
Actinobacteriota;Rubrobacteria	C5_1.2um	3	Methanobacteriota; Methanobacteria	C3-1_0.2um	2
Actinobacteriota;Rubrobacteria	C5_0.2um	3	Methanobacteriota; Methanobacteria	C3-1_FeCl3	8
Actinobacteriota;Rubrobacteria	JY1_10um	1	Methanobacteriota; Methanobacteria	C5_10um	3
Actinobacteriota;Rubrobacteria	JY1_1.2um	1	Methanobacteriota; Methanobacteria	C5_3um	6
Actinobacteriota;Rubrobacteria	JY1_3um	3	Methanobacteriota; Methanobacteria	C5_1.2um	7
Actinobacteriota;Rubrobacteria	SF45_3um	2	Methanobacteriota; Methanobacteria	C5_0.2um	1
Actinobacteriota;Rubrobacteria	SF45_FeCl3	2	Methanobacteriota; Methanobacteria	C5_FeCl3	1
Actinobacteriota;Rubrobacteria	SF48_3um	2	Methanobacteriota; Methanobacteria	JY1_0.2um	6
Actinobacteriota;Rubrobacteria	SF48_FeCl3	2	Methanobacteriota; Methanobacteria	JY1_10um	3
Actinobacteriota;Rubrobacteria	SF55_02um	17	Methanobacteriota; Methanobacteria	JY1_1.2um	1
Actinobacteriota;Rubrobacteria	SF55_3um	28	Methanobacteriota; Methanobacteria	JY1_3um	10
Actinobacteriota;Rubrobacteria	SF55_FeCl3	24	Methanobacteriota; Methanobacteria	JY1_FeCl3	1
Actinobacteriota;Rubrobacteria	SF59_02um	16	Methanobacteriota; Methanobacteria	SF45_3um	2
Actinobacteriota;Rubrobacteria	SF59_3um	27	Methanobacteriota; Methanobacteria	SF48_02um	4
Actinobacteriota;Rubrobacteria	SF59_FeCl3	11	Methanobacteriota; Methanobacteria	SF48_3um	2
Actinobacteriota;Thermoleophilia	A3_0.2um	344	Methanobacteriota; Methanobacteria	SF48_FeCl3	2
Actinobacteriota;Thermoleophilia	A3_10um	267	Methanobacteriota; Methanobacteria	SF51_02um	4
Actinobacteriota;Thermoleophilia	A3_1.2um	394	Methanobacteriota; Methanobacteria	SF51_3um	2
Actinobacteriota;Thermoleophilia	A3_3um	407	Methanobacteriota; Methanobacteria	SF55_02um	77
Actinobacteriota;Thermoleophilia	A3_FeCl3	329	Methanobacteriota; Methanobacteria	SF55_3um	67
Actinobacteriota;Thermoleophilia	A6-4_10um	66	Methanobacteriota; Methanobacteria	SF55_FeCl3	70
Actinobacteriota;Thermoleophilia	A6-4_3um	55	Methanobacteriota; Methanobacteria	SF59_02um	41
Actinobacteriota;Thermoleophilia	A6-4_1.2um	73	Methanobacteriota; Methanobacteria	SF59_3um	55
Actinobacteriota;Thermoleophilia	A6-4_0.2um	276	Methanobacteriota; Methanobacteria	SF59_FeCl3	35
Actinobacteriota;Thermoleophilia	A6-4_FeCl3	11	Methanobacteriota; Methanobacteria	X12_0.2um	1
Actinobacteriota;Thermoleophilia	A6-8_10um	58	Methanobacteriota; Methanobacteria	X12_10um	3
Actinobacteriota;Thermoleophilia	A6-8_3um	36	Methanobacteriota; Methanobacteria	X12_3um	3
Actinobacteriota;Thermoleophilia	A6-8_1.2um	32	Methanobacteriota; Methanobacteria	X12_FeCl3	1
Actinobacteriota;Thermoleophilia	A6-8_0.2um	465	Methanobacteriota; Methanococci	A3_FeCl3	1
Actinobacteriota;Thermoleophilia	A6-8_FeCl3	10	Methanobacteriota; Methanococci	A6-4_10um	1
Actinobacteriota;Thermoleophilia	A8_0.2um	5961	Methanobacteriota; Methanococci	A6-4_3um	1
Actinobacteriota;Thermoleophilia	A8_10um	336	Methanobacteriota; Methanococci	A6-4_1.2um	4
Actinobacteriota;Thermoleophilia	A8_1.2um	2090	Methanobacteriota; Methanococci	A6-4_0.2um	3
Actinobacteriota;Thermoleophilia	A8_3um	567	Methanobacteriota; Methanococci	A6-4_FeCl3	1
Actinobacteriota;Thermoleophilia	A8_FeCl3	27	Methanobacteriota; Methanococci	A6-8_3um	5
Actinobacteriota;Thermoleophilia	C3-1_10um	287	Methanobacteriota; Methanococci	A6-8_1.2um	12
Actinobacteriota;Thermoleophilia	C3-1_3um	421	Methanobacteriota; Methanococci	A6-8_0.2um	14
Actinobacteriota;Thermoleophilia	C3-1_1.2um	460	Methanobacteriota; Methanococci	A6-8_FeCl3	1
Actinobacteriota;Thermoleophilia	C3-1_0.2um	839	Methanobacteriota; Methanococci	A8_1.2um	2
Actinobacteriota;Thermoleophilia	C3-1_FeCl3	183	Methanobacteriota; Methanococci	A8_3um	1
Actinobacteriota;Thermoleophilia	C5_10um	750	Methanobacteriota; Methanococci	A8_FeCl3	2
Actinobacteriota;Thermoleophilia	C5_3um	391	Methanobacteriota; Methanococci	C3-1_10um	2
Actinobacteriota;Thermoleophilia	C5_1.2um	506	Methanobacteriota; Methanococci	C3-1_1.2um	1
Actinobacteriota;Thermoleophilia	C5_0.2um	130	Methanobacteriota; Methanococci	C3-1_0.2um	1
Actinobacteriota;Thermoleophilia	C5_FeCl3	4	Methanobacteriota; Methanococci	C3-1_FeCl3	1
Actinobacteriota;Thermoleophilia	JY1_0.2um	1240	Methanobacteriota; Methanococci	JY1_10um	4
Actinobacteriota;Thermoleophilia	JY1_10um	138	Methanobacteriota; Methanococci	JY1_1.2um	6
Actinobacteriota;Thermoleophilia	JY1_1.2um	379	Methanobacteriota; Methanococci	JY1_3um	2
Actinobacteriota;Thermoleophilia	JY1_3um	341	Methanobacteriota; Methanococci	JY1_FeCl3	4
Actinobacteriota;Thermoleophilia	JY1_FeCl3	220	Methanobacteriota; Methanococci	SF51_02um	1
Actinobacteriota;Thermoleophilia	SF45_02um	313	Methanobacteriota; Methanococci	SF51_3um	1
Actinobacteriota;Thermoleophilia	SF45_3um	241	Methanobacteriota; Methanococci	SF55_02um	12
Actinobacteriota;Thermoleophilia	SF45_FeCl3	8349	Methanobacteriota; Methanococci	SF55_3um	9
Actinobacteriota;Thermoleophilia	SF48_02um	1746	Methanobacteriota; Methanococci	SF55_FeCl3	9
Actinobacteriota;Thermoleophilia	SF48_3um	1497	Methanobacteriota; Methanococci	SF59_02um	9
Actinobacteriota;Thermoleophilia	SF48_FeCl3	1279	Methanobacteriota; Methanococci	SF59_3um	11
Actinobacteriota;Thermoleophilia	SF51_02um	1472	Methanobacteriota; Methanococci	SF59_FeCl3	7
Actinobacteriota;Thermoleophilia	SF51_3um	1024	Methanobacteriota; Methanococci	X12_10um	1
Actinobacteriota;Thermoleophilia	SF51_FeCl3	2042	Methanobacteriota; Methanococci	X12_1.2um	1
Actinobacteriota;Thermoleophilia	SF55_02um	211	Methanobacteriota; Methanococci	X12_FeCl3	2
Actinobacteriota;Thermoleophilia	SF55_3um	184	Methanobacteriota; Methanopyri	A6-4_10um	1
Actinobacteriota;Thermoleophilia	SF55_FeCl3	1686	Methanobacteriota; Methanopyri	A6-4_3um	1
Actinobacteriota;Thermoleophilia	SF59_02um	572	Methanobacteriota; Methanopyri	C3-1_0.2um	2
Actinobacteriota;Thermoleophilia	SF59_3um	221	Methanobacteriota; Methanopyri	C5_3um	1
Actinobacteriota;Thermoleophilia	SF59_FeCl3	3983	Methanobacteriota; Methanopyri	SF55_02um	1
Actinobacteriota;Thermoleophilia	X12_0.2um	154	Methanobacteriota; Methanopyri	SF55_3um	2
Actinobacteriota;Thermoleophilia	X12_10um	22	Methanobacteriota; Methanopyri	SF55_FeCl3	2
Actinobacteriota;Thermoleophilia	X12_1.2um	31	Methanobacteriota; Methanopyri	SF59_02um	1
Actinobacteriota;Thermoleophilia	X12_3um	44	Methanobacteriota; Methanopyri	SF59_3um	3
Actinobacteriota;Thermoleophilia	X12_FeCl3	3	Methanobacteriota; Methanopyri	SF59_FeCl3	3
Actinobacteriota;WCHB1-81	A3_1.2um	3	Methanobacteriota; Thermococci	A3_10um	5
Actinobacteriota;WCHB1-81	A3_3um	3	Methanobacteriota; Thermococci	A3_3um	3
Actinobacteriota;WCHB1-81	A6-4_10um	1	Methanobacteriota; Thermococci	A3_FeCl3	1
Actinobacteriota;WCHB1-81	A6-4_3um	2	Methanobacteriota; Thermococci	A6-4_10um	1
Actinobacteriota;WCHB1-81	A6-8_10um	1	Methanobacteriota; Thermococci	A6-4_3um	4
Actinobacteriota;WCHB1-81	A6-8_3um	1	Methanobacteriota; Thermococci	A6-4_1.2um	2
Actinobacteriota;WCHB1-81	A8_3um	1	Methanobacteriota; Thermococci	A6-4_FeCl3	1
Actinobacteriota;WCHB1-81	C3-1_10um	8	Methanobacteriota; Thermococci	A6-8_10um	1
Actinobacteriota;WCHB1-81	C3-1_3um	2	Methanobacteriota; Thermococci	A6-8_3um	1
Actinobacteriota;WCHB1-81	C3-1_1.2um	1	Methanobacteriota; Thermococci	A8_0.2um	4
Actinobacteriota;WCHB1-81	C3-1_FeCl3	4	Methanobacteriota; Thermococci	A8_10um	2
Actinobacteriota;WCHB1-81	C5_3um	13	Methanobacteriota; Thermococci	A8_1.2um	2
Actinobacteriota;WCHB1-81	C5_1.2um	1	Methanobacteriota; Thermococci	A8_3um	5
Actinobacteriota;WCHB1-81	JY1_3um	1	Methanobacteriota; Thermococci	A8_FeCl3	1
Actinobacteriota;WCHB1-81	SF45_FeCl3	2	Methanobacteriota; Thermococci	C3-1_10um	3
Actinobacteriota;WCHB1-81	SF55_02um	3	Methanobacteriota; Thermococci	C3-1_3um	1
Actinobacteriota;WCHB1-81	SF55_3um	6	Methanobacteriota; Thermococci	C3-1_1.2um	2
Actinobacteriota;WCHB1-81	SF55_FeCl3	7	Methanobacteriota; Thermococci	C3-1_0.2um	2
Actinobacteriota;WCHB1-81	SF59_02um	3	Methanobacteriota; Thermococci	C3-1_FeCl3	2
Actinobacteriota;WCHB1-81	SF59_3um	4	Methanobacteriota; Thermococci	C5_10um	4
Actinobacteriota;WCHB1-81	SF59_FeCl3	9	Methanobacteriota; Thermococci	C5_3um	3
Aerophobota;Aerophobia	A3_10um	1	Methanobacteriota; Thermococci	C5_1.2um	1
Aerophobota;Aerophobia	A6-4_3um	1	Methanobacteriota; Thermococci	C5_0.2um	1
Aerophobota;Aerophobia	A6-8_1.2um	2	Methanobacteriota; Thermococci	C5_FeCl3	1
Aerophobota;Aerophobia	A8_3um	1	Methanobacteriota; Thermococci	SF45_FeCl3	1
Aerophobota;Aerophobia	C5_3um	1	Methanobacteriota; Thermococci	SF48_3um	2
Aerophobota;Aerophobia	JY1_10um	1	Methanobacteriota; Thermococci	SF51_3um	2
Aerophobota;Aerophobia	SF45_3um	1	Methanobacteriota; Thermococci	SF55_02um	32
Aerophobota;Aerophobia	SF48_3um	3	Methanobacteriota; Thermococci	SF55_3um	36
Aerophobota;Aerophobia	SF55_02um	6	Methanobacteriota; Thermococci	SF55_FeCl3	22
Aerophobota;Aerophobia	SF55_3um	11	Methanobacteriota; Thermococci	SF59_02um	12
Aerophobota;Aerophobia	SF55_FeCl3	8	Methanobacteriota; Thermococci	SF59_3um	19
Aerophobota;Aerophobia	SF59_02um	4	Methanobacteriota; Thermococci	SF59_FeCl3	12
Aerophobota;Aerophobia	SF59_3um	7	Methanobacteriota; Thermococci	X12_10um	1
Aerophobota;Aerophobia	SF59_FeCl3	4	Methanobacteriota; Thermococci	X12_1.2um	1
AncK6;(AncK6)	C3-1_10um	1	Methanobacteriota; Thermococci	A3_0.2um	1
AncK6;(AncK6)	C3-1_3um	1	Methanobacteriota; Thermococci	A3_3um	1
AncK6;(AncK6)	C3-1_1.2um	2	Methanobacteriota; Thermococci	A6-4_10um	3
AncK6;(AncK6)	C3-1_0.2um	1	Methanobacteriota; Thermococci	A6-4_1.2um	2
AncK6;(AncK6)	C3-1_FeCl3	3	Methanobacteriota; Thermococci	A6-8_3um	2
AncK6;(AncK6)	C5_10um	2	Methanobacteriota; Thermococci	A6-8_1.2um	1
AncK6;(AncK6)	C5_3um	5	Methanobacteriota; Thermococci	A8_0.2um	1
AncK6;(AncK6)	SF48_FeCl3	2	Methanobacteriota; Thermococci	A8_1.2um	1
AncK6;(AncK6)	SF59_02um	1	Methanobacteriota; Thermococci	C3-1_FeCl3	1
AncK6;(AncK6)	A3_10um	1	Methanobacteriota; Thermococci	JY1_1.2um	1
AncK6;(AncK6)	A6-4_10um	1	Methanobacteriota; Thermococci	JY1_3um	1
AncK6;(AncK6)	A8_1.2um	1	Methanobacteriota; Thermococci	SF45_02um	3
AncK6;(AncK6)	C3-1_10um	1	Methanobacteriota; Thermococci	SF45_FeCl3	2
AncK6;(AncK6)	C3-1_1.2um	5	Methanobacteriota; Thermococci	SF48_02um	1
AncK6;(AncK6)	C3-1_0.2um	3	Methanobacteriota; Thermococci	SF48_3um	1
AncK6;(AncK6)	C3-1_FeCl3	9	Methanobacteriota; Thermococci	SF51_02um	1
AncK6;(AncK6)	C5_10um	1	Methanobacteriota; Thermococci	SF55_02um	13
AncK6;(AncK6)	C5_3um	7	Methanobacteriota; Thermococci	SF55_3um	12
AncK6;(AncK6)	C5_1.2um	1	Methanobacteriota; Thermococci	SF55_FeCl3	10
AncK6;(AncK6)	SF48_3um	5	Methanobacteriota; Thermococci	SF59_02um	10
AncK6;(AncK6)	SF55_3um	2	Methanobacteriota; Thermococci	SF59_3um	18
Aquificota;Aquificae	A3_1.2um	4	Methanobacteriota; Thermococci	SF59_FeCl3	7
Aquificota;Aquificae	A3_3um	1	Hadarchaeota; Hadarchaeia	A3_0.2um	2
Aquificota;Aquificae	A6-8_3um	1	Hadarchaeota; Hadarchaeia	A3_10um	2
Aquificota;Aquificae	A6-8_1.2um	1	Hadarchaeota; Hadarchaeia	A3_1.2um	2
Aquificota;Aquificae	A8_3um	1	Hadarchaeota; Hadarchaeia	A3_3um	3
Aquificota;Aquificae	C5_0.2um	1	Hadarchaeota; Hadarchaeia	A3_FeCl3	2
Aquificota;Aquificae	C5_FeCl3	1	Hadarchaeota; Hadarchaeia	A6-4_10um	16
Aquificota;Aquificae	JY1_0.2um	1	Hadarchaeota; Hadarchaeia	A6-4_3um	13
Aquificota;Aquificae	JY1_10um	2	Hadarchaeota; Hadarchaeia	A6-4_1.2um	7
Aquificota;Aquificae	JY1_1.2um	1	Hadarchaeota; Hadarchaeia	A6-8_10um	13
Aquificota;Aquificae	SF45_FeCl3	1	Hadarchaeota; Hadarchaeia	A6-8_3um	23
Aquificota;Aquificae	SF51_3um	1	Hadarchaeota; Hadarchaeia	A6-8_1.2um	16
Aquificota;Aquificae	SF51_FeCl3	1	Hadarchaeota; Hadarchaeia	A6-8_0.2um	2
Aquificota;Aquificae	SF55_02um	22	Hadarchaeota; Hadarchaeia	A6-8_FeCl3	3
Aquificota;Aquificae	SF55_3um	23	Hadarchaeota; Hadarchaeia	A8_0.2um	1
Aquificota;Aquificae	SF55_FeCl3	22	Hadarchaeota; Hadarchaeia	A8_10um	5
Aquificota;Aquificae	SF59_02um	17	Hadarchaeota; Hadarchaeia	A8_1.2um	2
Aquificota;Aquificae	SF59_3um	18	Hadarchaeota; Hadarchaeia	A8_FeCl3	1
Aquificota;Aquificae	SF59_FeCl3	19	Hadarchaeota; Hadarchaeia	C3-1_10um	3
Aquificota;Desulfurobacteriia	A6-4_3um	1	Hadarchaeota; Hadarchaeia	C3-1_3um	4
Aquificota;Desulfurobacteriia	A6-8_10um	1	Hadarchaeota; Hadarchaeia	C3-1_1.2um	2
Aquificota;Desulfurobacteriia	A6-8_1.2um	1	Hadarchaeota; Hadarchaeia	C3-1_0.2um	3
Aquificota;Desulfurobacteriia	C3-1_FeCl3	1	Hadarchaeota; Hadarchaeia	C3-1_FeCl3	8
Aquificota;Desulfurobacteriia	SF45_FeCl3	1	Hadarchaeota; Hadarchaeia	C5_3um	11
Aquificota;Desulfurobacteriia	SF55_02um	5	Hadarchaeota; Hadarchaeia	C5_1.2um	4
Aquificota;Desulfurobacteriia	SF55_3um	5	Hadarchaeota; Hadarchaeia	C5_0.2um	3
Aquificota;Desulfurobacteriia	SF55_FeCl3	8	Hadarchaeota; Hadarchaeia	C5_FeCl3	3
Aquificota;Desulfurobacteriia	SF59_02um	4	Hadarchaeota; Hadarchaeia	JY1_0.2um	1
Aquificota;Desulfurobacteriia	SF59_3um	6	Hadarchaeota; Hadarchaeia	JY1_1.2um	5
Aquificota;Desulfurobacteriia	SF59_FeCl3	2	Hadarchaeota; Hadarchaeia	JY1_3um	2
Armatimonadota;(Armatimonadota)	A3_0.2um	1	Hadarchaeota; Hadarchaeia	SF45_02um	3
Armatimonadota;(Armatimonadota)	A3_10um	1	Hadarchaeota; Hadarchaeia	SF45_3um	5
Armatimonadota;(Armatimonadota)	A3_3um	6	Hadarchaeota; Hadarchaeia	SF45_FeCl3	2
Armatimonadota;(Armatimonadota)	A6-8_3um	1	Hadarchaeota; Hadarchaeia	SF48_02um	2
Armatimonadota;(Armatimonadota)	A8_3um	1	Hadarchaeota; Hadarchaeia	SF48_3um	8
Armatimonadota;(Armatimonadota)	C3-1_10um	3	Hadarchaeota; Hadarchaeia	SF48_FeCl3	3
Armatimonadota;(Armatimonadota)	C3-1_3um	1	Hadarchaeota; Hadarchaeia	SF51_02um	3
Armatimonadota;(Armatimonadota)	C3-1_FeCl3	1	Hadarchaeota; Hadarchaeia	SF51_3um	5
Armatimonadota;(Armatimonadota)	C5_1.2um	3	Hadarchaeota; Hadarchaeia	SF51_FeCl3	3
Armatimonadota;(Armatimonadota)	SF45_02um	3	Hadarchaeota; Hadarchaeia	SF55_02um	61
Armatimonadota;(Armatimonadota)	SF45_3um	2	Hadarchaeota; Hadarchaeia	SF55_3um	89
Armatimonadota;(Armatimonadota)	SF48_02um	4	Hadarchaeota; Hadarchaeia	SF55_FeCl3	72
Armatimonadota;(Armatimonadota)	SF48_3um	6	Hadarchaeota; Hadarchaeia	SF59_02um	39
Armatimonadota;(Armatimonadota)	SF51_02um	3	Hadarchaeota; Hadarchaeia	SF59_3um	58
Armatimonadota;(Armatimonadota)	SF51_3um	11	Hadarchaeota; Hadarchaeia	SF59_FeCl3	57
Armatimonadota;(Armatimonadota)	SF51_FeCl3	1	Hadarchaeota; Hadarchaeia	X12_10um	1
Armatimonadota;(Armatimonadota)	SF55_02um	5	Hadarchaeota; Hadarchaeia	X12_1.2um	1
Armatimonadota;(Armatimonadota)	SF55_3um	4	Hadarchaeota; Hadarchaeia	X12_3um	1
Armatimonadota;(Armatimonadota)	SF55_FeCl3	1	Hadarchaeota; Hadarchaeia	X12_FeCl3	2
Armatimonadota;(Armatimonadota)	SF59_02um	1	Halobacteriota	A3_0.2um	1
Armatimonadota;(Armatimonadota)	SF59_3um	4	Halobacteriota	A3_10um	3
Armatimonadota;(Armatimonadota)	SF59_FeCl3	1	Halobacteriota	A3_1.2um	1
Armatimonadota;Armatimonadia	A3_0.2um	95	Halobacteriota	A3_3um	3
Armatimonadota;Armatimonadia	A3_10um	1064	Halobacteriota	A6-4_1.2um	2
Armatimonadota;Armatimonadia	A3_1.2um	1187	Halobacteriota	A6-8_10um	1
Armatimonadota;Armatimonadia	A3_3um	1283	Halobacteriota	A8_0.2um	3
Armatimonadota;Armatimonadia	A3_FeCl3	11	Halobacteriota	A8_10um	3
Armatimonadota;Armatimonadia	A6-4_10um	2	Halobacteriota	C3-1_1.2um	1
Armatimonadota;Armatimonadia	A6-4_0.2um	1	Halobacteriota	JY1_10um	1
Armatimonadota;Armatimonadia	A6-4_FeCl3	1	Halobacteriota	JY1_1.2um	4
Armatimonadota;Armatimonadia	A6-8_10um	1	Halobacteriota	JY1_3um	1
Armatimonadota;Armatimonadia	A6-8_3um	1	Halobacteriota	SF45_FeCl3	1
Armatimonadota;Armatimonadia	A6-8_1.2um	1	Halobacteriota	SF48_02um	1
Armatimonadota;Armatimonadia	A6-8_0.2um	1	Halobacteriota	SF48_3um	1
Armatimonadota;Armatimonadia	A8_0.2um	9	Halobacteriota	SF55_02um	7
Armatimonadota;Armatimonadia	A8_10um	106	Halobacteriota	SF55_3um	10
Armatimonadota;Armatimonadia	A8_1.2um	124	Halobacteriota	SF55_FeCl3	17
Armatimonadota;Armatimonadia	A8_3um	103	Halobacteriota	SF59_02um	7
Armatimonadota;Armatimonadia	A8_FeCl3	8	Halobacteriota	SF59_3um	11
Armatimonadota;Armatimonadia	C3-1_10um	148	Halobacteriota	SF59_FeCl3	3
Armatimonadota;Armatimonadia	C3-1_3um	142	Halobacteriota; Syntropharchaeia	SF55_02um	3
Armatimonadota;Armatimonadia	C3-1_1.2um	82	Halobacteriota; Syntropharchaeia	SF55_3um	4
Armatimonadota;Armatimonadia	C3-1_0.2um	10	Halobacteriota; Syntropharchaeia	SF55_FeCl3	2
Armatimonadota;Armatimonadia	C3-1_FeCl3	6	Halobacteriota; Syntropharchaeia	SF59_02um	3
Armatimonadota;Armatimonadia	C5_10um	2	Halobacteriota; Syntropharchaeia	SF59_FeCl3	1
Armatimonadota;Armatimonadia	C5_3um	2	Halobacteriota; Syntropharchaeia	SF55_02um	1
Armatimonadota;Armatimonadia	C5_1.2um	218	Halobacteriota; Syntropharchaeia	SF55_3um	2
Armatimonadota;Armatimonadia	JY1_10um	19	Halobacteriota; Syntropharchaeia	SF55_FeCl3	1
Armatimonadota;Armatimonadia	JY1_1.2um	63	Halobacteriota; Syntropharchaeia	SF59_3um	4
Armatimonadota;Armatimonadia	JY1_3um	23	Halobacteriota; Syntropharchaeia	SF59_FeCl3	2
Armatimonadota;Armatimonadia	JY1_FeCl3	3	Halobacteriota; Syntropharchaeia	A3_3um	1
Armatimonadota;Armatimonadia	SF45_02um	9	Halobacteriota; Syntropharchaeia	A6-4_1.2um	1
Armatimonadota;Armatimonadia	SF45_3um	40	Halobacteriota; Syntropharchaeia	C3-1_3um	1
Armatimonadota;Armatimonadia	SF48_02um	57	Halobacteriota; Syntropharchaeia	C3-1_0.2um	1
Armatimonadota;Armatimonadia	SF48_3um	406	Halobacteriota; Syntropharchaeia	C3-1_FeCl3	1
Armatimonadota;Armatimonadia	SF51_02um	192	Halobacteriota; Syntropharchaeia	C5_3um	1
Armatimonadota;Armatimonadia	SF51_3um	475	Halobacteriota; Syntropharchaeia	C5_1.2um	1
Armatimonadota;Armatimonadia	SF55_02um	17	Halobacteriota; Syntropharchaeia	SF55_02um	5
Armatimonadota;Armatimonadia	SF55_3um	24	Halobacteriota; Syntropharchaeia	SF55_3um	4
Armatimonadota;Armatimonadia	SF55_FeCl3	25	Halobacteriota; Syntropharchaeia	SF55_FeCl3	5
Armatimonadota;Armatimonadia	SF59_02um	14	Halobacteriota; Syntropharchaeia	SF59_02um	8
Armatimonadota;Armatimonadia	SF59_3um	36	Halobacteriota; Syntropharchaeia	SF59_3um	4
Armatimonadota;Armatimonadia	SF59_FeCl3	14	Halobacteriota; Syntropharchaeia	SF59_FeCl3	1
Armatimonadota;Armatimonadia	X12_1.2um	2	Halobacteriota; Syntropharchaeia	A8_10um	1
Armatimonadota;Armatimonadia	X12_3um	4	Halobacteriota; Syntropharchaeia	A8_1.2um	1
Armatimonadota;Chthonomonadetes	A3_0.2um	1	Halobacteriota; Syntropharchaeia	SF55_3um	3
Armatimonadota;Chthonomonadetes	A3_10um	16	Halobacteriota; Syntropharchaeia	SF55_FeCl3	2
Armatimonadota;Chthonomonadetes	A3_1.2um	12	Halobacteriota; Syntropharchaeia	SF59_02um	1
Armatimonadota;Chthonomonadetes	A3_3um	10	Halobacteriota; Syntropharchaeia	SF59_3um	4
Armatimonadota;Chthonomonadetes	A6-4_3um	2	Halobacteriota; Syntropharchaeia	SF59_FeCl3	1
Armatimonadota;Chthonomonadetes	A6-4_1.2um	2	Halobacteriota; Archaeoglobi	A6-4_3um	1
Armatimonadota;Chthonomonadetes	A6-8_10um	3	Halobacteriota; Archaeoglobi	A6-8_10um	1
Armatimonadota;Chthonomonadetes	A6-8_3um	1	Halobacteriota; Archaeoglobi	A6-8_1.2um	1
Armatimonadota;Chthonomonadetes	A6-8_1.2um	1	Halobacteriota; Archaeoglobi	A8_0.2um	2
Armatimonadota;Chthonomonadetes	A8_10um	1	Halobacteriota; Archaeoglobi	C3-1_10um	1
Armatimonadota;Chthonomonadetes	A8_1.2um	1	Halobacteriota; Archaeoglobi	C3-1_1.2um	1
Armatimonadota;Chthonomonadetes	A8_3um	1	Halobacteriota; Archaeoglobi	C5_1.2um	1
Armatimonadota;Chthonomonadetes	C3-1_10um	1	Halobacteriota; Archaeoglobi	JY1_10um	1
Armatimonadota;Chthonomonadetes	C3-1_3um	2	Halobacteriota; Archaeoglobi	SF45_FeCl3	1
Armatimonadota;Chthonomonadetes	C5_3um	1	Halobacteriota; Archaeoglobi	SF55_02um	7
Armatimonadota;Chthonomonadetes	C5_1.2um	1	Halobacteriota; Archaeoglobi	SF55_3um	12
Armatimonadota;Chthonomonadetes	C5_0.2um	1	Halobacteriota; Archaeoglobi	SF55_FeCl3	13
Armatimonadota;Chthonomonadetes	JY1_3um	1	Halobacteriota; Archaeoglobi	SF59_02um	4
Armatimonadota;Chthonomonadetes	SF45_3um	3	Halobacteriota; Archaeoglobi	SF59_3um	11
Armatimonadota;Chthonomonadetes	SF45_FeCl3	2	Halobacteriota; Archaeoglobi	SF59_FeCl3	7
Armatimonadota;Chthonomonadetes	SF48_3um	2	Halobacteriota; Archaeoglobi	X12_1.2um	1
Armatimonadota;Chthonomonadetes	SF51_02um	5	Halobacteriota; Halobacteria	A3_0.2um	2
Armatimonadota;Chthonomonadetes	SF51_3um	6	Halobacteriota; Halobacteria	A3_10um	11
Armatimonadota;Chthonomonadetes	SF55_02um	20	Halobacteriota; Halobacteria	A3_1.2um	10
Armatimonadota;Chthonomonadetes	SF55_3um	20	Halobacteriota; Halobacteria	A3_3um	5
Armatimonadota;Chthonomonadetes	SF55_FeCl3	15	Halobacteriota; Halobacteria	A3_FeCl3	7
Armatimonadota;Chthonomonadetes	SF59_02um	13	Halobacteriota; Halobacteria	A6-4_10um	20
Armatimonadota;Chthonomonadetes	SF59_3um	16	Halobacteriota; Halobacteria	A6-4_3um	9
Armatimonadota;Chthonomonadetes	SF59_FeCl3	9	Halobacteriota; Halobacteria	A6-4_1.2um	14
Armatimonadota;Chthonomonadetes	X12_3um	1	Halobacteriota; Halobacteria	A6-4_0.2um	2
Armatimonadota;DG-56	A3_10um	2	Halobacteriota; Halobacteria	A6-4_FeCl3	3
Armatimonadota;DG-56	A3_1.2um	4	Halobacteriota; Halobacteria	A6-8_10um	18
Armatimonadota;DG-56	A3_3um	8	Halobacteriota; Halobacteria	A6-8_3um	21
Armatimonadota;DG-56	A6-8_10um	1	Halobacteriota; Halobacteria	A6-8_1.2um	16
Armatimonadota;DG-56	A8_10um	5	Halobacteriota; Halobacteria	A6-8_0.2um	6
Armatimonadota;DG-56	A8_1.2um	3	Halobacteriota; Halobacteria	A6-8_FeCl3	5
Armatimonadota;DG-56	A8_3um	2	Halobacteriota; Halobacteria	A8_0.2um	2
Armatimonadota;DG-56	C3-1_10um	16	Halobacteriota; Halobacteria	A8_10um	6
Armatimonadota;DG-56	C3-1_3um	16	Halobacteriota; Halobacteria	A8_1.2um	8
Armatimonadota;DG-56	C3-1_FeCl3	16	Halobacteriota; Halobacteria	A8_3um	6
Armatimonadota;DG-56	C5_3um	17	Halobacteriota; Halobacteria	A8_FeCl3	4
Armatimonadota;DG-56	C5_1.2um	7	Halobacteriota; Halobacteria	C3-1_10um	9
Armatimonadota;DG-56	JY1_10um	1	Halobacteriota; Halobacteria	C3-1_3um	7
Armatimonadota;DG-56	JY1_1.2um	1	Halobacteriota; Halobacteria	C3-1_1.2um	6
Armatimonadota;DG-56	JY1_3um	3	Halobacteriota; Halobacteria	C3-1_0.2um	5
Armatimonadota;DG-56	SF45_3um	1	Halobacteriota; Halobacteria	C3-1_FeCl3	23
Armatimonadota;DG-56	SF48_3um	1	Halobacteriota; Halobacteria	C5_10um	4
Armatimonadota;DG-56	SF55_02um	4	Halobacteriota; Halobacteria	C5_3um	15
Armatimonadota;DG-56	SF55_3um	3	Halobacteriota; Halobacteria	C5_1.2um	13
Armatimonadota;DG-56	SF55_FeCl3	4	Halobacteriota; Halobacteria	C5_0.2um	8
Armatimonadota;DG-56	SF59_02um	4	Halobacteriota; Halobacteria	C5_FeCl3	3
Armatimonadota;DG-56	SF59_3um	3	Halobacteriota; Halobacteria	JY1_0.2um	3
Armatimonadota;DG-56	SF59_FeCl3	3	Halobacteriota; Halobacteria	JY1_10um	5
Armatimonadota;Fimbriimonadia	A3_0.2um	14	Halobacteriota; Halobacteria	JY1_1.2um	5
Armatimonadota;Fimbriimonadia	A3_10um	48	Halobacteriota; Halobacteria	JY1_3um	2
Armatimonadota;Fimbriimonadia	A3_1.2um	50	Halobacteriota; Halobacteria	JY1_FeCl3	3
Armatimonadota;Fimbriimonadia	A3_3um	40	Halobacteriota; Halobacteria	SF45_02um	6
Armatimonadota;Fimbriimonadia	A3_FeCl3	4	Halobacteriota; Halobacteria	SF45_3um	24
Armatimonadota;Fimbriimonadia	A6-4_10um	5	Halobacteriota; Halobacteria	SF45_FeCl3	10
Armatimonadota;Fimbriimonadia	A6-4_1.2um	2	Halobacteriota; Halobacteria	SF48_02um	5
Armatimonadota;Fimbriimonadia	A6-8_10um	6	Halobacteriota; Halobacteria	SF48_3um	17
Armatimonadota;Fimbriimonadia	A6-8_3um	2	Halobacteriota; Halobacteria	SF48_FeCl3	3
Armatimonadota;Fimbriimonadia	A6-8_1.2um	4	Halobacteriota; Halobacteria	SF51_02um	8
Armatimonadota;Fimbriimonadia	A8_0.2um	12	Halobacteriota; Halobacteria	SF51_3um	18
Armatimonadota;Fimbriimonadia	A8_10um	28	Halobacteriota; Halobacteria	SF51_FeCl3	11
Armatimonadota;Fimbriimonadia	A8_1.2um	17	Halobacteriota; Halobacteria	SF55_02um	140
Armatimonadota;Fimbriimonadia	A8_3um	11	Halobacteriota; Halobacteria	SF55_3um	177
Armatimonadota;Fimbriimonadia	A8_FeCl3	4	Halobacteriota; Halobacteria	SF55_FeCl3	160
Armatimonadota;Fimbriimonadia	C3-1_10um	20	Halobacteriota; Halobacteria	SF59_02um	87
Armatimonadota;Fimbriimonadia	C3-1_3um	16	Halobacteriota; Halobacteria	SF59_3um	131
Armatimonadota;Fimbriimonadia	C3-1_1.2um	4	Halobacteriota; Halobacteria	SF59_FeCl3	95
Armatimonadota;Fimbriimonadia	C3-1_FeCl3	7	Halobacteriota; Halobacteria	X12_0.2um	1
Armatimonadota;Fimbriimonadia	C5_10um	3	Halobacteriota; Halobacteria	X12_10um	7
Armatimonadota;Fimbriimonadia	C5_3um	12	Halobacteriota; Halobacteria	X12_1.2um	7
Armatimonadota;Fimbriimonadia	C5_1.2um	9	Halobacteriota; Halobacteria	X12_3um	2
Armatimonadota;Fimbriimonadia	C5_0.2um	2	Halobacteriota; Methanocellia	A3_0.2um	1
Armatimonadota;Fimbriimonadia	JY1_0.2um	3	Halobacteriota; Methanocellia	A3_10um	1
Armatimonadota;Fimbriimonadia	JY1_10um	6	Halobacteriota; Methanocellia	A3_1.2um	4
Armatimonadota;Fimbriimonadia	JY1_1.2um	4	Halobacteriota; Methanocellia	A3_3um	5
Armatimonadota;Fimbriimonadia	JY1_3um	15	Halobacteriota; Methanocellia	A3_FeCl3	4
Armatimonadota;Fimbriimonadia	JY1_FeCl3	1	Halobacteriota; Methanocellia	A6-8_10um	1
Armatimonadota;Fimbriimonadia	SF45_3um	7	Halobacteriota; Methanocellia	A6-8_3um	3
Armatimonadota;Fimbriimonadia	SF45_FeCl3	3	Halobacteriota; Methanocellia	A6-8_1.2um	1
Armatimonadota;Fimbriimonadia	SF48_02um	11	Halobacteriota; Methanocellia	A8_1.2um	3
Armatimonadota;Fimbriimonadia	SF48_3um	31	Halobacteriota; Methanocellia	C3-1_10um	2
Armatimonadota;Fimbriimonadia	SF48_FeCl3	5	Halobacteriota; Methanocellia	C3-1_3um	2
Armatimonadota;Fimbriimonadia	SF51_02um	4	Halobacteriota; Methanocellia	C3-1_1.2um	1
Armatimonadota;Fimbriimonadia	SF51_3um	42	Halobacteriota; Methanocellia	C3-1_FeCl3	4
Armatimonadota;Fimbriimonadia	SF51_FeCl3	1	Halobacteriota; Methanocellia	C5_3um	3
Armatimonadota;Fimbriimonadia	SF55_02um	23	Halobacteriota; Methanocellia	C5_1.2um	1
Armatimonadota;Fimbriimonadia	SF55_3um	28	Halobacteriota; Methanocellia	JY1_3um	1
Armatimonadota;Fimbriimonadia	SF55_FeCl3	22	Halobacteriota; Methanocellia	SF45_FeCl3	1
Armatimonadota;Fimbriimonadia	SF59_02um	17	Halobacteriota; Methanocellia	SF48_3um	1
Armatimonadota;Fimbriimonadia	SF59_3um	25	Halobacteriota; Methanocellia	SF48_FeCl3	3
Armatimonadota;Fimbriimonadia	SF59_FeCl3	21	Halobacteriota; Methanocellia	SF51_02um	1
Armatimonadota;Fimbriimonadia	X12_10um	4	Halobacteriota; Methanocellia	SF55_02um	7
Armatimonadota;Fimbriimonadia	X12_3um	1	Halobacteriota; Methanocellia	SF55_3um	12
Armatimonadota;uncultured	A3_0.2um	3	Halobacteriota; Methanocellia	SF55_FeCl3	10
Armatimonadota;uncultured	A3_10um	23	Halobacteriota; Methanocellia	SF59_02um	8
Armatimonadota;uncultured	A3_1.2um	11	Halobacteriota; Methanocellia	SF59_3um	11
Armatimonadota;uncultured	A3_3um	24	Halobacteriota; Methanocellia	SF59_FeCl3	5
Armatimonadota;uncultured	A3_FeCl3	4	Halobacteriota; Methanocellia	X12_3um	1
Armatimonadota;uncultured	A6-4_10um	4	Halobacteriota; Methanosarcinia	A3_0.2um	19
Armatimonadota;uncultured	A6-4_3um	1	Halobacteriota; Methanosarcinia	A3_10um	53
Armatimonadota;uncultured	A6-4_1.2um	2	Halobacteriota; Methanosarcinia	A3_1.2um	67
Armatimonadota;uncultured	A6-4_FeCl3	1	Halobacteriota; Methanosarcinia	A3_3um	32
Armatimonadota;uncultured	A6-8_10um	1	Halobacteriota; Methanosarcinia	A3_FeCl3	5
Armatimonadota;uncultured	A6-8_3um	5	Halobacteriota; Methanosarcinia	A6-4_10um	4
Armatimonadota;uncultured	A6-8_1.2um	3	Halobacteriota; Methanosarcinia	A6-4_3um	5
Armatimonadota;uncultured	A6-8_FeCl3	1	Halobacteriota; Methanosarcinia	A6-4_1.2um	1
Armatimonadota;uncultured	A8_0.2um	2	Halobacteriota; Methanosarcinia	A6-8_10um	5
Armatimonadota;uncultured	A8_10um	6	Halobacteriota; Methanosarcinia	A6-8_3um	6
Armatimonadota;uncultured	A8_1.2um	6	Halobacteriota; Methanosarcinia	A6-8_1.2um	9
Armatimonadota;uncultured	A8_3um	5	Halobacteriota; Methanosarcinia	A6-8_0.2um	5
Armatimonadota;uncultured	C3-1_10um	2	Halobacteriota; Methanosarcinia	A8_0.2um	17
Armatimonadota;uncultured	C3-1_3um	15	Halobacteriota; Methanosarcinia	A8_10um	20
Armatimonadota;uncultured	C3-1_1.2um	1	Halobacteriota; Methanosarcinia	A8_1.2um	23
Armatimonadota;uncultured	C3-1_0.2um	1	Halobacteriota; Methanosarcinia	A8_3um	15
Armatimonadota;uncultured	C3-1_FeCl3	7	Halobacteriota; Methanosarcinia	A8_FeCl3	1
Armatimonadota;uncultured	C5_10um	1	Halobacteriota; Methanosarcinia	C3-1_10um	12
Armatimonadota;uncultured	C5_3um	4	Halobacteriota; Methanosarcinia	C3-1_3um	17
Armatimonadota;uncultured	C5_1.2um	2	Halobacteriota; Methanosarcinia	C3-1_1.2um	21
Armatimonadota;uncultured	JY1_10um	4	Halobacteriota; Methanosarcinia	C3-1_0.2um	31
Armatimonadota;uncultured	JY1_1.2um	4	Halobacteriota; Methanosarcinia	C3-1_FeCl3	33
Armatimonadota;uncultured	JY1_3um	3	Halobacteriota; Methanosarcinia	C5_10um	28
Armatimonadota;uncultured	JY1_FeCl3	1	Halobacteriota; Methanosarcinia	C5_3um	12
Armatimonadota;uncultured	SF45_3um	4	Halobacteriota; Methanosarcinia	C5_1.2um	21
Armatimonadota;uncultured	SF45_FeCl3	3	Halobacteriota; Methanosarcinia	C5_0.2um	27
Armatimonadota;uncultured	SF48_02um	1	Halobacteriota; Methanosarcinia	C5_FeCl3	1
Armatimonadota;uncultured	SF48_3um	8	Halobacteriota; Methanosarcinia	JY1_0.2um	5
Armatimonadota;uncultured	SF48_FeCl3	1	Halobacteriota; Methanosarcinia	JY1_10um	3
Armatimonadota;uncultured	SF51_02um	3	Halobacteriota; Methanosarcinia	JY1_1.2um	6
Armatimonadota;uncultured	SF51_3um	6	Halobacteriota; Methanosarcinia	JY1_3um	6
Armatimonadota;uncultured	SF55_02um	44	Halobacteriota; Methanosarcinia	JY1_FeCl3	1
Armatimonadota;uncultured	SF55_3um	57	Halobacteriota; Methanosarcinia	SF45_3um	5
Armatimonadota;uncultured	SF55_FeCl3	47	Halobacteriota; Methanosarcinia	SF45_FeCl3	3
Armatimonadota;uncultured	SF59_02um	31	Halobacteriota; Methanosarcinia	SF48_02um	1
Armatimonadota;uncultured	SF59_3um	46	Halobacteriota; Methanosarcinia	SF48_3um	11
Armatimonadota;uncultured	SF59_FeCl3	31	Halobacteriota; Methanosarcinia	SF51_02um	5
Armatimonadota;uncultured	X12_10um	1	Halobacteriota; Methanosarcinia	SF51_3um	16
BHI80-139;(BHI80-139)	SF55_FeCl3	1	Halobacteriota; Methanosarcinia	SF55_02um	106
BHI80-139;uncultured bacterium	A6-4_10um	2	Halobacteriota; Methanosarcinia	SF55_3um	101
BHI80-139;uncultured bacterium	A6-4_3um	7	Halobacteriota; Methanosarcinia	SF55_FeCl3	111
BHI80-139;uncultured bacterium	A6-4_1.2um	5	Halobacteriota; Methanosarcinia	SF59_02um	85
BHI80-139;uncultured bacterium	A6-8_10um	1	Halobacteriota; Methanosarcinia	SF59_3um	124
BHI80-139;uncultured bacterium	A6-8_0.2um	1	Halobacteriota; Methanosarcinia	SF59_FeCl3	71
BHI80-139;uncultured bacterium	C5_10um	1	Halobacteriota; Methanosarcinia	X12_1.2um	1
BHI80-139;uncultured bacterium	JY1_1.2um	2	Halobacteriota; Methanosarcinia	X12_3um	1
BHI80-139;uncultured bacterium	SF45_3um	1	Halobacteriota; Methanosarcinia	X12_FeCl3	1
BHI80-139;uncultured bacterium	SF55_02um	7	Halobacteriota; Methanonatronarchaeia	A8_10um	1
BHI80-139;uncultured bacterium	SF55_3um	7	Halobacteriota; Methanonatronarchaeia	SF55_02um	4
BHI80-139;uncultured bacterium	SF55_FeCl3	6	Halobacteriota; Methanonatronarchaeia	SF55_3um	1
BHI80-139;uncultured bacterium	SF59_02um	6	Halobacteriota; Methanonatronarchaeia	SF59_3um	3
BHI80-139;uncultured bacterium	SF59_3um	8	Halobacteriota; Methanonatronarchaeia	SF59_FeCl3	2
BHI80-139;uncultured bacterium	SF59_FeCl3	2	Halobacteriota; Methanosarcinia	A3_0.2um	5
Bacteroidota;(Bacteroidota)	A3_0.2um	8	Halobacteriota; Methanosarcinia	A3_10um	51
Bacteroidota;(Bacteroidota)	A3_10um	5	Halobacteriota; Methanosarcinia	A3_1.2um	60
Bacteroidota;(Bacteroidota)	A3_1.2um	10	Halobacteriota; Methanosarcinia	A3_3um	46
Bacteroidota;(Bacteroidota)	A3_3um	4	Halobacteriota; Methanosarcinia	A3_FeCl3	11
Bacteroidota;(Bacteroidota)	A3_FeCl3	1	Halobacteriota; Methanosarcinia	A6-4_10um	2
Bacteroidota;(Bacteroidota)	A6-4_10um	2	Halobacteriota; Methanosarcinia	A6-4_3um	6
Bacteroidota;(Bacteroidota)	A6-4_3um	2	Halobacteriota; Methanosarcinia	A6-4_1.2um	3
Bacteroidota;(Bacteroidota)	A6-4_1.2um	6	Halobacteriota; Methanosarcinia	A6-8_10um	8
Bacteroidota;(Bacteroidota)	A6-4_0.2um	2	Halobacteriota; Methanosarcinia	A6-8_3um	8
Bacteroidota;(Bacteroidota)	A6-4_FeCl3	1	Halobacteriota; Methanosarcinia	A6-8_1.2um	1
Bacteroidota;(Bacteroidota)	A6-8_10um	1	Halobacteriota; Methanosarcinia	A6-8_FeCl3	1
Bacteroidota;(Bacteroidota)	A6-8_3um	1	Halobacteriota; Methanosarcinia	A8_0.2um	3
Bacteroidota;(Bacteroidota)	A6-8_1.2um	4	Halobacteriota; Methanosarcinia	A8_10um	28
Bacteroidota;(Bacteroidota)	A6-8_0.2um	1	Halobacteriota; Methanosarcinia	A8_1.2um	15
Bacteroidota;(Bacteroidota)	A8_0.2um	13	Halobacteriota; Methanosarcinia	A8_3um	13
Bacteroidota;(Bacteroidota)	A8_10um	14	Halobacteriota; Methanosarcinia	A8_FeCl3	5
Bacteroidota;(Bacteroidota)	A8_1.2um	14	Halobacteriota; Methanosarcinia	C3-1_10um	18
Bacteroidota;(Bacteroidota)	A8_3um	10	Halobacteriota; Methanosarcinia	C3-1_3um	27
Bacteroidota;(Bacteroidota)	C3-1_10um	5	Halobacteriota; Methanosarcinia	C3-1_1.2um	8
Bacteroidota;(Bacteroidota)	C3-1_3um	9	Halobacteriota; Methanosarcinia	C3-1_0.2um	3
Bacteroidota;(Bacteroidota)	C3-1_1.2um	6	Halobacteriota; Methanosarcinia	C3-1_FeCl3	35
Bacteroidota;(Bacteroidota)	C3-1_0.2um	6	Halobacteriota; Methanosarcinia	C5_10um	2
Bacteroidota;(Bacteroidota)	C3-1_FeCl3	2	Halobacteriota; Methanosarcinia	C5_3um	20
Bacteroidota;(Bacteroidota)	C5_10um	6	Halobacteriota; Methanosarcinia	C5_1.2um	14
Bacteroidota;(Bacteroidota)	C5_3um	6	Halobacteriota; Methanosarcinia	C5_0.2um	2
Bacteroidota;(Bacteroidota)	C5_1.2um	8	Halobacteriota; Methanosarcinia	C5_FeCl3	2
Bacteroidota;(Bacteroidota)	JY1_0.2um	29	Halobacteriota; Methanosarcinia	JY1_10um	2
Bacteroidota;(Bacteroidota)	JY1_10um	10	Halobacteriota; Methanosarcinia	JY1_1.2um	5
Bacteroidota;(Bacteroidota)	JY1_1.2um	21	Halobacteriota; Methanosarcinia	JY1_3um	7
Bacteroidota;(Bacteroidota)	JY1_3um	23	Halobacteriota; Methanosarcinia	JY1_FeCl3	1
Bacteroidota;(Bacteroidota)	JY1_FeCl3	7	Halobacteriota; Methanosarcinia	SF45_02um	1
Bacteroidota;(Bacteroidota)	SF45_02um	17	Halobacteriota; Methanosarcinia	SF45_3um	3
Bacteroidota;(Bacteroidota)	SF45_3um	44	Halobacteriota; Methanosarcinia	SF45_FeCl3	3
Bacteroidota;(Bacteroidota)	SF48_02um	3	Halobacteriota; Methanosarcinia	SF48_02um	1
Bacteroidota;(Bacteroidota)	SF48_3um	11	Halobacteriota; Methanosarcinia	SF48_3um	19
Bacteroidota;(Bacteroidota)	SF48_FeCl3	1	Halobacteriota; Methanosarcinia	SF48_FeCl3	7
Bacteroidota;(Bacteroidota)	SF51_02um	16	Halobacteriota; Methanosarcinia	SF51_02um	6
Bacteroidota;(Bacteroidota)	SF51_3um	5	Halobacteriota; Methanosarcinia	SF51_3um	13
Bacteroidota;(Bacteroidota)	SF51_FeCl3	4	Halobacteriota; Methanosarcinia	SF51_FeCl3	1
Bacteroidota;(Bacteroidota)	SF55_02um	16	Halobacteriota; Methanosarcinia	SF55_02um	85
Bacteroidota;(Bacteroidota)	SF55_3um	22	Halobacteriota; Methanosarcinia	SF55_3um	85
Bacteroidota;(Bacteroidota)	SF55_FeCl3	16	Halobacteriota; Methanosarcinia	SF55_FeCl3	84
Bacteroidota;(Bacteroidota)	SF59_02um	10	Halobacteriota; Methanosarcinia	SF59_02um	53
Bacteroidota;(Bacteroidota)	SF59_3um	17	Halobacteriota; Methanosarcinia	SF59_3um	80
Bacteroidota;(Bacteroidota)	SF59_FeCl3	20	Halobacteriota; Methanosarcinia	SF59_FeCl3	48
Bacteroidota;(Bacteroidota)	X12_0.2um	8	Halobacteriota; Methanosarcinia	X12_10um	5
Bacteroidota;(Bacteroidota)	X12_10um	14	Halobacteriota; Methanosarcinia	X12_1.2um	3
Bacteroidota;(Bacteroidota)	X12_1.2um	5	Halobacteriota; Methanosarcinia	X12_3um	1
Bacteroidota;(Bacteroidota)	X12_3um	5	Halobacteriota; Methanosarcinia	X12_FeCl3	1
Bacteroidota;Bacteroidia	A3_0.2um	9914	Halobacterota	SF55_02um	1
Bacteroidota;Bacteroidia	A3_10um	11167	Halobacterota	SF55_3um	1
Bacteroidota;Bacteroidia	A3_1.2um	10568	Halobacterota	SF55_FeCl3	1
Bacteroidota;Bacteroidia	A3_3um	9977	Halobacterota	SF59_02um	1
Bacteroidota;Bacteroidia	A3_FeCl3	12113	Halobacterota	SF59_3um	1
Bacteroidota;Bacteroidia	A6-4_10um	5104	Halobacterota	SF55_3um	2
Bacteroidota;Bacteroidia	A6-4_3um	7909	Halobacterota	SF55_02um	2
Bacteroidota;Bacteroidia	A6-4_1.2um	9213	Halobacterota	SF55_3um	2
Bacteroidota;Bacteroidia	A6-4_0.2um	19574	Halobacterota	SF55_FeCl3	1
Bacteroidota;Bacteroidia	A6-4_FeCl3	239	Halobacterota	SF59_02um	4
Bacteroidota;Bacteroidia	A6-8_10um	5471	Halobacterota	SF59_3um	5
Bacteroidota;Bacteroidia	A6-8_3um	9345	Halobacterota	SF59_3um	2
Bacteroidota;Bacteroidia	A6-8_1.2um	17417	Hydrothermarchaeota; Hydrothermarchaeia	A3_10um	2
Bacteroidota;Bacteroidia	A6-8_0.2um	39865	Hydrothermarchaeota; Hydrothermarchaeia	A3_3um	3
Bacteroidota;Bacteroidia	A6-8_FeCl3	1572	Hydrothermarchaeota; Hydrothermarchaeia	A6-4_3um	1
Bacteroidota;Bacteroidia	A8_0.2um	17339	Hydrothermarchaeota; Hydrothermarchaeia	A6-4_0.2um	1
Bacteroidota;Bacteroidia	A8_10um	14266	Hydrothermarchaeota; Hydrothermarchaeia	A6-8_10um	1
Bacteroidota;Bacteroidia	A8_1.2um	24603	Hydrothermarchaeota; Hydrothermarchaeia	A6-8_3um	2
Bacteroidota;Bacteroidia	A8_3um	15620	Hydrothermarchaeota; Hydrothermarchaeia	A6-8_1.2um	4
Bacteroidota;Bacteroidia	A8_FeCl3	2107	Hydrothermarchaeota; Hydrothermarchaeia	A6-8_0.2um	1
Bacteroidota;Bacteroidia	C3-1_10um	7731	Hydrothermarchaeota; Hydrothermarchaeia	A8_10um	3
Bacteroidota;Bacteroidia	C3-1_3um	8923	Hydrothermarchaeota; Hydrothermarchaeia	C3-1_10um	2
Bacteroidota;Bacteroidia	C3-1_1.2um	6975	Hydrothermarchaeota; Hydrothermarchaeia	C3-1_3um	4
Bacteroidota;Bacteroidia	C3-1_0.2um	9676	Hydrothermarchaeota; Hydrothermarchaeia	C3-1_1.2um	26
Bacteroidota;Bacteroidia	C3-1_FeCl3	2364	Hydrothermarchaeota; Hydrothermarchaeia	C3-1_0.2um	9
Bacteroidota;Bacteroidia	C5_10um	8098	Hydrothermarchaeota; Hydrothermarchaeia	C3-1_FeCl3	12
Bacteroidota;Bacteroidia	C5_3um	3077	Hydrothermarchaeota; Hydrothermarchaeia	C5_10um	6
Bacteroidota;Bacteroidia	C5_1.2um	10308	Hydrothermarchaeota; Hydrothermarchaeia	C5_3um	12
Bacteroidota;Bacteroidia	C5_0.2um	173	Hydrothermarchaeota; Hydrothermarchaeia	C5_1.2um	2
Bacteroidota;Bacteroidia	C5_FeCl3	175	Hydrothermarchaeota; Hydrothermarchaeia	JY1_1.2um	2
Bacteroidota;Bacteroidia	JY1_0.2um	25659	Hydrothermarchaeota; Hydrothermarchaeia	SF48_02um	1
Bacteroidota;Bacteroidia	JY1_10um	20300	Hydrothermarchaeota; Hydrothermarchaeia	SF55_02um	18
Bacteroidota;Bacteroidia	JY1_1.2um	22190	Hydrothermarchaeota; Hydrothermarchaeia	SF55_3um	25
Bacteroidota;Bacteroidia	JY1_3um	31291	Hydrothermarchaeota; Hydrothermarchaeia	SF55_FeCl3	15
Bacteroidota;Bacteroidia	JY1_FeCl3	3609	Hydrothermarchaeota; Hydrothermarchaeia	SF59_02um	8
Bacteroidota;Bacteroidia	SF45_02um	22377	Hydrothermarchaeota; Hydrothermarchaeia	SF59_3um	23
Bacteroidota;Bacteroidia	SF45_3um	20265	Hydrothermarchaeota; Hydrothermarchaeia	SF59_FeCl3	11
Bacteroidota;Bacteroidia	SF45_FeCl3	1125	Hydrothermarchaeota; Hydrothermarchaeia	X12_1.2um	1
Bacteroidota;Bacteroidia	SF48_02um	5029	Hydrothermarchaeota; Hydrothermarchaeia	X12_FeCl3	1
Bacteroidota;Bacteroidia	SF48_3um	9242	Iainarchaeota; Iainarchaeia	A3_0.2um	3
Bacteroidota;Bacteroidia	SF48_FeCl3	1657	Iainarchaeota; Iainarchaeia	A3_10um	19
Bacteroidota;Bacteroidia	SF51_02um	5190	Iainarchaeota; Iainarchaeia	A3_1.2um	16
Bacteroidota;Bacteroidia	SF51_3um	5964	Iainarchaeota; Iainarchaeia	A3_3um	11
Bacteroidota;Bacteroidia	SF51_FeCl3	6403	Iainarchaeota; Iainarchaeia	A3_FeCl3	2
Bacteroidota;Bacteroidia	SF55_02um	11753	Iainarchaeota; Iainarchaeia	A6-4_1.2um	1
Bacteroidota;Bacteroidia	SF55_3um	14498	Iainarchaeota; Iainarchaeia	A6-4_FeCl3	1
Bacteroidota;Bacteroidia	SF55_FeCl3	7301	Iainarchaeota; Iainarchaeia	A6-8_3um	1
Bacteroidota;Bacteroidia	SF59_02um	12345	Iainarchaeota; Iainarchaeia	A6-8_1.2um	1
Bacteroidota;Bacteroidia	SF59_3um	13100	Iainarchaeota; Iainarchaeia	A6-8_FeCl3	3
Bacteroidota;Bacteroidia	SF59_FeCl3	6334	Iainarchaeota; Iainarchaeia	A8_0.2um	23
Bacteroidota;Bacteroidia	X12_0.2um	37708	Iainarchaeota; Iainarchaeia	A8_10um	13
Bacteroidota;Bacteroidia	X12_10um	35053	Iainarchaeota; Iainarchaeia	A8_1.2um	16
Bacteroidota;Bacteroidia	X12_1.2um	29947	Iainarchaeota; Iainarchaeia	A8_3um	19
Bacteroidota;Bacteroidia	X12_3um	32284	Iainarchaeota; Iainarchaeia	C3-1_10um	1
Bacteroidota;Bacteroidia	X12_FeCl3	5527	Iainarchaeota; Iainarchaeia	C3-1_3um	5
Bacteroidota;Chlorobia	A6-8_3um	1	Iainarchaeota; Iainarchaeia	C3-1_1.2um	34
Bacteroidota;Chlorobia	C5_10um	1	Iainarchaeota; Iainarchaeia	C3-1_0.2um	16
Bacteroidota;Chlorobia	SF51_3um	1	Iainarchaeota; Iainarchaeia	C3-1_FeCl3	4
Bacteroidota;Chlorobia	SF55_02um	5	Iainarchaeota; Iainarchaeia	C5_10um	16
Bacteroidota;Chlorobia	SF55_3um	11	Iainarchaeota; Iainarchaeia	C5_3um	9
Bacteroidota;Chlorobia	SF55_FeCl3	7	Iainarchaeota; Iainarchaeia	C5_1.2um	6
Bacteroidota;Chlorobia	SF59_02um	3	Iainarchaeota; Iainarchaeia	C5_0.2um	4
Bacteroidota;Chlorobia	SF59_3um	2	Iainarchaeota; Iainarchaeia	C5_FeCl3	1
Bacteroidota;Chlorobia	SF59_FeCl3	4	Iainarchaeota; Iainarchaeia	JY1_0.2um	1
Bacteroidota;Ignavibacteria	A3_0.2um	1	Iainarchaeota; Iainarchaeia	JY1_10um	2
Bacteroidota;Ignavibacteria	A3_10um	42	Iainarchaeota; Iainarchaeia	JY1_1.2um	7
Bacteroidota;Ignavibacteria	A3_1.2um	45	Iainarchaeota; Iainarchaeia	JY1_3um	2
Bacteroidota;Ignavibacteria	A3_3um	32	Iainarchaeota; Iainarchaeia	JY1_FeCl3	1
Bacteroidota;Ignavibacteria	A3_FeCl3	9	Iainarchaeota; Iainarchaeia	SF48_02um	8
Bacteroidota;Ignavibacteria	A6-4_10um	6	Iainarchaeota; Iainarchaeia	SF48_3um	6
Bacteroidota;Ignavibacteria	A6-4_3um	1	Iainarchaeota; Iainarchaeia	SF48_FeCl3	2
Bacteroidota;Ignavibacteria	A6-4_1.2um	2	Iainarchaeota; Iainarchaeia	SF51_02um	6
Bacteroidota;Ignavibacteria	A6-8_10um	8	Iainarchaeota; Iainarchaeia	SF51_3um	4
Bacteroidota;Ignavibacteria	A6-8_3um	8	Iainarchaeota; Iainarchaeia	SF55_02um	15
Bacteroidota;Ignavibacteria	A6-8_1.2um	1	Iainarchaeota; Iainarchaeia	SF55_3um	10
Bacteroidota;Ignavibacteria	A8_10um	56	Iainarchaeota; Iainarchaeia	SF55_FeCl3	14
Bacteroidota;Ignavibacteria	A8_1.2um	6	Iainarchaeota; Iainarchaeia	SF59_02um	8
Bacteroidota;Ignavibacteria	A8_3um	17	Iainarchaeota; Iainarchaeia	SF59_3um	11
Bacteroidota;Ignavibacteria	A8_FeCl3	1	Iainarchaeota; Iainarchaeia	SF59_FeCl3	8
Bacteroidota;Ignavibacteria	C3-1_10um	52	Iainarchaeota; Iainarchaeia	X12_3um	1
Bacteroidota;Ignavibacteria	C3-1_3um	49	Thermoproteota; Korarchaeia	A3_1.2um	1
Bacteroidota;Ignavibacteria	C3-1_1.2um	15	Thermoproteota; Korarchaeia	A3_3um	1
Bacteroidota;Ignavibacteria	C3-1_0.2um	3	Thermoproteota; Korarchaeia	A6-8_10um	1
Bacteroidota;Ignavibacteria	C3-1_FeCl3	73	Thermoproteota; Korarchaeia	A6-8_3um	1
Bacteroidota;Ignavibacteria	C5_10um	3	Thermoproteota; Korarchaeia	A8_10um	2
Bacteroidota;Ignavibacteria	C5_3um	56	Thermoproteota; Korarchaeia	C3-1_3um	1
Bacteroidota;Ignavibacteria	C5_1.2um	16	Thermoproteota; Korarchaeia	C3-1_1.2um	1
Bacteroidota;Ignavibacteria	C5_0.2um	2	Thermoproteota; Korarchaeia	C3-1_0.2um	1
Bacteroidota;Ignavibacteria	C5_FeCl3	1	Thermoproteota; Korarchaeia	C5_10um	1
Bacteroidota;Ignavibacteria	JY1_0.2um	3	Thermoproteota; Korarchaeia	C5_3um	1
Bacteroidota;Ignavibacteria	JY1_10um	11	Thermoproteota; Korarchaeia	C5_1.2um	1
Bacteroidota;Ignavibacteria	JY1_1.2um	3	Thermoproteota; Korarchaeia	JY1_10um	1
Bacteroidota;Ignavibacteria	JY1_3um	20	Thermoproteota; Korarchaeia	SF45_3um	4
Bacteroidota;Ignavibacteria	JY1_FeCl3	1	Thermoproteota; Korarchaeia	SF51_02um	1
Bacteroidota;Ignavibacteria	SF45_02um	5	Thermoproteota; Korarchaeia	SF55_02um	16
Bacteroidota;Ignavibacteria	SF45_3um	5	Thermoproteota; Korarchaeia	SF55_3um	17
Bacteroidota;Ignavibacteria	SF45_FeCl3	1	Thermoproteota; Korarchaeia	SF55_FeCl3	22
Bacteroidota;Ignavibacteria	SF48_3um	18	Thermoproteota; Korarchaeia	SF59_02um	12
Bacteroidota;Ignavibacteria	SF48_FeCl3	1	Thermoproteota; Korarchaeia	SF59_3um	20
Bacteroidota;Ignavibacteria	SF51_02um	3	Thermoproteota; Korarchaeia	SF59_FeCl3	10
Bacteroidota;Ignavibacteria	SF51_3um	10	Micrarchaeota; Micrarchaeia	A3_0.2um	32
Bacteroidota;Ignavibacteria	SF55_02um	22	Micrarchaeota; Micrarchaeia	A3_10um	38
Bacteroidota;Ignavibacteria	SF55_3um	27	Micrarchaeota; Micrarchaeia	A3_1.2um	21
Bacteroidota;Ignavibacteria	SF55_FeCl3	31	Micrarchaeota; Micrarchaeia	A3_3um	24
Bacteroidota;Ignavibacteria	SF59_02um	16	Micrarchaeota; Micrarchaeia	A3_FeCl3	2
Bacteroidota;Ignavibacteria	SF59_3um	21	Micrarchaeota; Micrarchaeia	A6-4_10um	2
Bacteroidota;Ignavibacteria	SF59_FeCl3	16	Micrarchaeota; Micrarchaeia	A6-4_1.2um	3
Bacteroidota;Ignavibacteria	X12_0.2um	1	Micrarchaeota; Micrarchaeia	A6-4_0.2um	1
Bacteroidota;Ignavibacteria	X12_10um	6	Micrarchaeota; Micrarchaeia	A6-4_FeCl3	1
Bacteroidota;Ignavibacteria	X12_1.2um	1	Micrarchaeota; Micrarchaeia	A6-8_10um	3
Bacteroidota;Ignavibacteria	X12_FeCl3	2	Micrarchaeota; Micrarchaeia	A6-8_3um	2
Bacteroidota;Kapabacteria	A3_0.2um	138	Micrarchaeota; Micrarchaeia	A6-8_1.2um	1
Bacteroidota;Kapabacteria	A3_10um	233	Micrarchaeota; Micrarchaeia	A8_0.2um	35
Bacteroidota;Kapabacteria	A3_1.2um	249	Micrarchaeota; Micrarchaeia	A8_10um	22
Bacteroidota;Kapabacteria	A3_3um	234	Micrarchaeota; Micrarchaeia	A8_1.2um	17
Bacteroidota;Kapabacteria	A3_FeCl3	38	Micrarchaeota; Micrarchaeia	A8_3um	19
Bacteroidota;Kapabacteria	A6-4_10um	2	Micrarchaeota; Micrarchaeia	A8_FeCl3	1
Bacteroidota;Kapabacteria	A6-4_3um	2	Micrarchaeota; Micrarchaeia	C3-1_10um	9
Bacteroidota;Kapabacteria	A6-4_1.2um	3	Micrarchaeota; Micrarchaeia	C3-1_3um	9
Bacteroidota;Kapabacteria	A6-4_FeCl3	1	Micrarchaeota; Micrarchaeia	C3-1_1.2um	5
Bacteroidota;Kapabacteria	A6-8_10um	2	Micrarchaeota; Micrarchaeia	C3-1_0.2um	6
Bacteroidota;Kapabacteria	A6-8_3um	1	Micrarchaeota; Micrarchaeia	C3-1_FeCl3	5
Bacteroidota;Kapabacteria	A6-8_1.2um	2	Micrarchaeota; Micrarchaeia	C5_10um	2
Bacteroidota;Kapabacteria	A8_0.2um	177	Micrarchaeota; Micrarchaeia	C5_3um	5
Bacteroidota;Kapabacteria	A8_10um	231	Micrarchaeota; Micrarchaeia	C5_1.2um	6
Bacteroidota;Kapabacteria	A8_1.2um	722	Micrarchaeota; Micrarchaeia	C5_0.2um	1
Bacteroidota;Kapabacteria	A8_3um	291	Micrarchaeota; Micrarchaeia	JY1_0.2um	2
Bacteroidota;Kapabacteria	A8_FeCl3	13	Micrarchaeota; Micrarchaeia	JY1_10um	2
Bacteroidota;Kapabacteria	C3-1_10um	1095	Micrarchaeota; Micrarchaeia	JY1_1.2um	1
Bacteroidota;Kapabacteria	C3-1_3um	1254	Micrarchaeota; Micrarchaeia	SF45_3um	2
Bacteroidota;Kapabacteria	C3-1_1.2um	979	Micrarchaeota; Micrarchaeia	SF45_FeCl3	1
Bacteroidota;Kapabacteria	C3-1_0.2um	1055	Micrarchaeota; Micrarchaeia	SF48_02um	8
Bacteroidota;Kapabacteria	C3-1_FeCl3	27	Micrarchaeota; Micrarchaeia	SF48_3um	9
Bacteroidota;Kapabacteria	C5_10um	830	Micrarchaeota; Micrarchaeia	SF51_02um	9
Bacteroidota;Kapabacteria	C5_3um	33	Micrarchaeota; Micrarchaeia	SF51_3um	18
Bacteroidota;Kapabacteria	C5_1.2um	2404	Micrarchaeota; Micrarchaeia	SF55_02um	29
Bacteroidota;Kapabacteria	C5_0.2um	4	Micrarchaeota; Micrarchaeia	SF55_3um	36
Bacteroidota;Kapabacteria	C5_FeCl3	8	Micrarchaeota; Micrarchaeia	SF55_FeCl3	29
Bacteroidota;Kapabacteria	JY1_0.2um	58	Micrarchaeota; Micrarchaeia	SF59_02um	21
Bacteroidota;Kapabacteria	JY1_10um	21	Micrarchaeota; Micrarchaeia	SF59_3um	32
Bacteroidota;Kapabacteria	JY1_1.2um	158	Micrarchaeota; Micrarchaeia	SF59_FeCl3	22
Bacteroidota;Kapabacteria	JY1_3um	59	Micrarchaeota; Micrarchaeia	X12_0.2um	1
Bacteroidota;Kapabacteria	JY1_FeCl3	15	Micrarchaeota; Micrarchaeia	X12_1.2um	2
Bacteroidota;Kapabacteria	SF45_02um	38	Nanoarchaeota; Nanoarchaeia	A6-4_10um	1
Bacteroidota;Kapabacteria	SF45_3um	19	Nanoarchaeota; Nanoarchaeia	A6-4_0.2um	1
Bacteroidota;Kapabacteria	SF45_FeCl3	4	Nanoarchaeota; Nanoarchaeia	A6-4_FeCl3	1
Bacteroidota;Kapabacteria	SF48_02um	1342	Nanoarchaeota; Nanoarchaeia	A6-8_3um	2
Bacteroidota;Kapabacteria	SF48_3um	2190	Nanoarchaeota; Nanoarchaeia	C3-1_1.2um	1
Bacteroidota;Kapabacteria	SF48_FeCl3	10	Nanoarchaeota; Nanoarchaeia	C5_0.2um	1
Bacteroidota;Kapabacteria	SF51_02um	1179	Nanoarchaeota; Nanoarchaeia	SF51_3um	2
Bacteroidota;Kapabacteria	SF51_3um	1325	Nanoarchaeota; Nanoarchaeia	SF55_02um	9
Bacteroidota;Kapabacteria	SF51_FeCl3	3	Nanoarchaeota; Nanoarchaeia	SF55_3um	18
Bacteroidota;Kapabacteria	SF55_02um	57	Nanoarchaeota; Nanoarchaeia	SF55_FeCl3	6
Bacteroidota;Kapabacteria	SF55_3um	34	Nanoarchaeota; Nanoarchaeia	SF59_02um	9
Bacteroidota;Kapabacteria	SF55_FeCl3	44	Nanoarchaeota; Nanoarchaeia	SF59_3um	12
Bacteroidota;Kapabacteria	SF59_02um	51	Nanoarchaeota; Nanoarchaeia	SF59_FeCl3	9
Bacteroidota;Kapabacteria	SF59_3um	40	Nanoarchaeota; Nanoarchaeia	X12_10um	1
Bacteroidota;Kapabacteria	SF59_FeCl3	25	Nanoarchaeota; Nanoarchaeia	X12_3um	2
Bacteroidota;Kapabacteria	X12_0.2um	1	Nanoarchaeota; Nanoarchaeia	A3_0.2um	225
Bacteroidota;Kapabacteria	X12_10um	5	Nanoarchaeota; Nanoarchaeia	A3_10um	389
Bacteroidota;Kapabacteria	X12_1.2um	4	Nanoarchaeota; Nanoarchaeia	A3_1.2um	247
Bacteroidota;Kryptonia	A3_0.2um	16	Nanoarchaeota; Nanoarchaeia	A3_3um	246
Bacteroidota;Kryptonia	A3_10um	124	Nanoarchaeota; Nanoarchaeia	A3_FeCl3	50
Bacteroidota;Kryptonia	A3_1.2um	116	Nanoarchaeota; Nanoarchaeia	A6-4_10um	23
Bacteroidota;Kryptonia	A3_3um	93	Nanoarchaeota; Nanoarchaeia	A6-4_3um	44
Bacteroidota;Kryptonia	A3_FeCl3	8	Nanoarchaeota; Nanoarchaeia	A6-4_1.2um	23
Bacteroidota;Kryptonia	A6-4_10um	3	Nanoarchaeota; Nanoarchaeia	A6-4_0.2um	65
Bacteroidota;Kryptonia	A6-4_3um	2	Nanoarchaeota; Nanoarchaeia	A6-4_FeCl3	114
Bacteroidota;Kryptonia	A6-8_10um	2	Nanoarchaeota; Nanoarchaeia	A6-8_10um	14
Bacteroidota;Kryptonia	A6-8_3um	1	Nanoarchaeota; Nanoarchaeia	A6-8_3um	17
Bacteroidota;Kryptonia	A8_0.2um	22	Nanoarchaeota; Nanoarchaeia	A6-8_1.2um	17
Bacteroidota;Kryptonia	A8_10um	73	Nanoarchaeota; Nanoarchaeia	A6-8_0.2um	24
Bacteroidota;Kryptonia	A8_1.2um	10	Nanoarchaeota; Nanoarchaeia	A6-8_FeCl3	132
Bacteroidota;Kryptonia	A8_3um	26	Nanoarchaeota; Nanoarchaeia	A8_0.2um	486
Bacteroidota;Kryptonia	A8_FeCl3	1	Nanoarchaeota; Nanoarchaeia	A8_10um	317
Bacteroidota;Kryptonia	C3-1_10um	65	Nanoarchaeota; Nanoarchaeia	A8_1.2um	380
Bacteroidota;Kryptonia	C3-1_3um	76	Nanoarchaeota; Nanoarchaeia	A8_3um	342
Bacteroidota;Kryptonia	C3-1_1.2um	107	Nanoarchaeota; Nanoarchaeia	A8_FeCl3	117
Bacteroidota;Kryptonia	C3-1_0.2um	83	Nanoarchaeota; Nanoarchaeia	C3-1_10um	98
Bacteroidota;Kryptonia	C3-1_FeCl3	44	Nanoarchaeota; Nanoarchaeia	C3-1_3um	99
Bacteroidota;Kryptonia	C5_10um	68	Nanoarchaeota; Nanoarchaeia	C3-1_1.2um	665
Bacteroidota;Kryptonia	C5_3um	86	Nanoarchaeota; Nanoarchaeia	C3-1_0.2um	460
Bacteroidota;Kryptonia	C5_1.2um	28	Nanoarchaeota; Nanoarchaeia	C3-1_FeCl3	280
Bacteroidota;Kryptonia	C5_0.2um	3	Nanoarchaeota; Nanoarchaeia	C5_10um	392
Bacteroidota;Kryptonia	JY1_0.2um	5	Nanoarchaeota; Nanoarchaeia	C5_3um	284
Bacteroidota;Kryptonia	JY1_10um	12	Nanoarchaeota; Nanoarchaeia	C5_1.2um	125
Bacteroidota;Kryptonia	JY1_1.2um	3	Nanoarchaeota; Nanoarchaeia	C5_0.2um	55
Bacteroidota;Kryptonia	JY1_3um	5	Nanoarchaeota; Nanoarchaeia	C5_FeCl3	36
Bacteroidota;Kryptonia	JY1_FeCl3	7	Nanoarchaeota; Nanoarchaeia	JY1_0.2um	156
Bacteroidota;Kryptonia	SF45_02um	1	Nanoarchaeota; Nanoarchaeia	JY1_10um	169
Bacteroidota;Kryptonia	SF45_3um	3	Nanoarchaeota; Nanoarchaeia	JY1_1.2um	93
Bacteroidota;Kryptonia	SF45_FeCl3	3	Nanoarchaeota; Nanoarchaeia	JY1_3um	161
Bacteroidota;Kryptonia	SF48_02um	1	Nanoarchaeota; Nanoarchaeia	JY1_FeCl3	386
Bacteroidota;Kryptonia	SF48_3um	34	Nanoarchaeota; Nanoarchaeia	SF45_02um	11
Bacteroidota;Kryptonia	SF48_FeCl3	2	Nanoarchaeota; Nanoarchaeia	SF45_3um	1
Bacteroidota;Kryptonia	SF51_02um	4	Nanoarchaeota; Nanoarchaeia	SF45_FeCl3	17
Bacteroidota;Kryptonia	SF51_3um	30	Nanoarchaeota; Nanoarchaeia	SF48_02um	113
Bacteroidota;Kryptonia	SF55_02um	17	Nanoarchaeota; Nanoarchaeia	SF48_3um	167
Bacteroidota;Kryptonia	SF55_3um	16	Nanoarchaeota; Nanoarchaeia	SF48_FeCl3	49
Bacteroidota;Kryptonia	SF55_FeCl3	13	Nanoarchaeota; Nanoarchaeia	SF51_02um	96
Bacteroidota;Kryptonia	SF59_02um	11	Nanoarchaeota; Nanoarchaeia	SF51_3um	155
Bacteroidota;Kryptonia	SF59_3um	15	Nanoarchaeota; Nanoarchaeia	SF51_FeCl3	59
Bacteroidota;Kryptonia	SF59_FeCl3	12	Nanoarchaeota; Nanoarchaeia	SF55_02um	84
Bacteroidota;Kryptonia	X12_1.2um	2	Nanoarchaeota; Nanoarchaeia	SF55_3um	111
Bacteroidota;Kryptonia	X12_3um	1	Nanoarchaeota; Nanoarchaeia	SF55_FeCl3	134
Bacteroidota;OC31	A3_10um	4	Nanoarchaeota; Nanoarchaeia	SF59_02um	61
Bacteroidota;OC31	A3_1.2um	3	Nanoarchaeota; Nanoarchaeia	SF59_3um	81
Bacteroidota;OC31	A3_3um	2	Nanoarchaeota; Nanoarchaeia	SF59_FeCl3	49
Bacteroidota;OC31	A6-8_10um	1	Nanoarchaeota; Nanoarchaeia	X12_0.2um	47
Bacteroidota;OC31	A6-8_1.2um	1	Nanoarchaeota; Nanoarchaeia	X12_10um	25
Bacteroidota;OC31	C5_1.2um	1	Nanoarchaeota; Nanoarchaeia	X12_1.2um	15
Bacteroidota;OC31	JY1_10um	2	Nanoarchaeota; Nanoarchaeia	X12_3um	35
Bacteroidota;OC31	SF55_3um	2	Nanoarchaeota; Nanoarchaeia	X12_FeCl3	134
Bacteroidota;OC31	SF55_FeCl3	2	Nanoarchaeota; Nanoarchaeia	A3_1.2um	1
Bacteroidota;OC31	SF59_02um	1	Nanoarchaeota; Nanoarchaeia	A8_0.2um	1
Bacteroidota;OC31	SF59_3um	1	Nanoarchaeota; Nanoarchaeia	A8_10um	1
Bacteroidota;Rhodothermia	A3_0.2um	90	Nanoarchaeota; Nanoarchaeia	C3-1_3um	1
Bacteroidota;Rhodothermia	A3_10um	6	Nanoarchaeota; Nanoarchaeia	SF55_02um	4
Bacteroidota;Rhodothermia	A3_1.2um	12	Nanoarchaeota; Nanoarchaeia	SF55_3um	6
Bacteroidota;Rhodothermia	A3_3um	6	Nanoarchaeota; Nanoarchaeia	SF55_FeCl3	3
Bacteroidota;Rhodothermia	A3_FeCl3	653	Nanoarchaeota; Nanoarchaeia	SF59_02um	2
Bacteroidota;Rhodothermia	A6-4_10um	20	Nanoarchaeota; Nanoarchaeia	SF59_3um	3
Bacteroidota;Rhodothermia	A6-4_3um	26	Nanoarchaeota; Nanoarchaeia	SF59_FeCl3	2
Bacteroidota;Rhodothermia	A6-4_1.2um	34	Nanoarchaeota; Nanoarchaeia	X12_0.2um	1
Bacteroidota;Rhodothermia	A6-4_0.2um	34	Thermoplasmatota	A3_1.2um	1
Bacteroidota;Rhodothermia	A6-4_FeCl3	5	Thermoplasmatota	A3_3um	1
Bacteroidota;Rhodothermia	A6-8_10um	16	Thermoplasmatota	A6-8_3um	1
Bacteroidota;Rhodothermia	A6-8_3um	23	Thermoplasmatota	A8_3um	1
Bacteroidota;Rhodothermia	A6-8_1.2um	13	Thermoplasmatota	C3-1_10um	1
Bacteroidota;Rhodothermia	A6-8_0.2um	35	Thermoplasmatota	C3-1_3um	1
Bacteroidota;Rhodothermia	A6-8_FeCl3	3	Thermoplasmatota	SF48_3um	1
Bacteroidota;Rhodothermia	A8_0.2um	144	Thermoplasmatota	SF55_02um	2
Bacteroidota;Rhodothermia	A8_10um	142	Thermoplasmatota	SF55_3um	2
Bacteroidota;Rhodothermia	A8_1.2um	191	Thermoplasmatota	SF55_FeCl3	5
Bacteroidota;Rhodothermia	A8_3um	139	Thermoplasmatota	SF59_02um	3
Bacteroidota;Rhodothermia	A8_FeCl3	72	Thermoplasmatota	SF59_3um	1
Bacteroidota;Rhodothermia	C3-1_10um	42	Thermoplasmatota	SF59_FeCl3	1
Bacteroidota;Rhodothermia	C3-1_3um	50	Thermoplasmatota; Thermoplasmata	A3_10um	3
Bacteroidota;Rhodothermia	C3-1_1.2um	32	Thermoplasmatota; Thermoplasmata	A3_1.2um	3
Bacteroidota;Rhodothermia	C3-1_0.2um	36	Thermoplasmatota; Thermoplasmata	A6-4_10um	1
Bacteroidota;Rhodothermia	C3-1_FeCl3	94	Thermoplasmatota; Thermoplasmata	A6-4_3um	5
Bacteroidota;Rhodothermia	C5_10um	16	Thermoplasmatota; Thermoplasmata	A6-4_1.2um	2
Bacteroidota;Rhodothermia	C5_3um	119	Thermoplasmatota; Thermoplasmata	A6-8_10um	1
Bacteroidota;Rhodothermia	C5_1.2um	14	Thermoplasmatota; Thermoplasmata	A6-8_3um	8
Bacteroidota;Rhodothermia	C5_0.2um	7	Thermoplasmatota; Thermoplasmata	A6-8_1.2um	3
Bacteroidota;Rhodothermia	C5_FeCl3	28	Thermoplasmatota; Thermoplasmata	A6-8_0.2um	19
Bacteroidota;Rhodothermia	JY1_0.2um	342	Thermoplasmatota; Thermoplasmata	A6-8_FeCl3	4
Bacteroidota;Rhodothermia	JY1_10um	249	Thermoplasmatota; Thermoplasmata	A8_0.2um	4
Bacteroidota;Rhodothermia	JY1_1.2um	246	Thermoplasmatota; Thermoplasmata	A8_10um	4
Bacteroidota;Rhodothermia	JY1_3um	362	Thermoplasmatota; Thermoplasmata	C3-1_10um	6
Bacteroidota;Rhodothermia	JY1_FeCl3	129	Thermoplasmatota; Thermoplasmata	C3-1_1.2um	4
Bacteroidota;Rhodothermia	SF45_02um	377	Thermoplasmatota; Thermoplasmata	C3-1_0.2um	4
Bacteroidota;Rhodothermia	SF45_3um	98	Thermoplasmatota; Thermoplasmata	C3-1_FeCl3	5
Bacteroidota;Rhodothermia	SF45_FeCl3	29	Thermoplasmatota; Thermoplasmata	C5_3um	4
Bacteroidota;Rhodothermia	SF48_02um	67	Thermoplasmatota; Thermoplasmata	C5_1.2um	3
Bacteroidota;Rhodothermia	SF48_3um	85	Thermoplasmatota; Thermoplasmata	C5_0.2um	1
Bacteroidota;Rhodothermia	SF48_FeCl3	131	Thermoplasmatota; Thermoplasmata	JY1_0.2um	2
Bacteroidota;Rhodothermia	SF51_02um	22	Thermoplasmatota; Thermoplasmata	JY1_10um	1
Bacteroidota;Rhodothermia	SF51_3um	13	Thermoplasmatota; Thermoplasmata	JY1_1.2um	2
Bacteroidota;Rhodothermia	SF51_FeCl3	90	Thermoplasmatota; Thermoplasmata	JY1_3um	3
Bacteroidota;Rhodothermia	SF55_02um	402	Thermoplasmatota; Thermoplasmata	JY1_FeCl3	1
Bacteroidota;Rhodothermia	SF55_3um	244	Thermoplasmatota; Thermoplasmata	SF55_02um	5
Bacteroidota;Rhodothermia	SF55_FeCl3	290	Thermoplasmatota; Thermoplasmata	SF55_3um	12
Bacteroidota;Rhodothermia	SF59_02um	257	Thermoplasmatota; Thermoplasmata	SF55_FeCl3	13
Bacteroidota;Rhodothermia	SF59_3um	168	Thermoplasmatota; Thermoplasmata	SF59_02um	2
Bacteroidota;Rhodothermia	SF59_FeCl3	414	Thermoplasmatota; Thermoplasmata	SF59_3um	8
Bacteroidota;Rhodothermia	X12_0.2um	185	Thermoplasmatota; Thermoplasmata	SF59_FeCl3	4
Bacteroidota;Rhodothermia	X12_10um	103	Thermoplasmatota; Thermoplasmata	A8_0.2um	2
Bacteroidota;Rhodothermia	X12_1.2um	97	Thermoplasmatota; Thermoplasmata	SF55_02um	5
Bacteroidota;Rhodothermia	X12_3um	87	Thermoplasmatota; Thermoplasmata	SF55_3um	5
Bacteroidota;Rhodothermia	X12_FeCl3	25	Thermoplasmatota; Thermoplasmata	SF55_FeCl3	3
Bdellovibrionota;(Bdellovibrionota)	A3_0.2um	5	Thermoplasmatota; Thermoplasmata	SF59_02um	6
Bdellovibrionota;(Bdellovibrionota)	A3_10um	13	Thermoplasmatota; Thermoplasmata	SF59_3um	5
Bdellovibrionota;(Bdellovibrionota)	A3_1.2um	7	Thermoplasmatota; Thermoplasmata	SF59_FeCl3	1
Bdellovibrionota;(Bdellovibrionota)	A3_3um	10	Thermoplasmatota; Thermoplasmata	A3_0.2um	1
Bdellovibrionota;(Bdellovibrionota)	A3_FeCl3	1	Thermoplasmatota; Thermoplasmata	A3_3um	1
Bdellovibrionota;(Bdellovibrionota)	A6-4_1.2um	1	Thermoplasmatota; Thermoplasmata	C3-1_10um	1
Bdellovibrionota;(Bdellovibrionota)	A6-8_0.2um	2	Thermoplasmatota; Thermoplasmata	C5_1.2um	1
Bdellovibrionota;(Bdellovibrionota)	A8_0.2um	1	Thermoplasmatota; Thermoplasmata	C5_FeCl3	1
Bdellovibrionota;(Bdellovibrionota)	A8_10um	2	Thermoplasmatota; Thermoplasmata	JY1_1.2um	1
Bdellovibrionota;(Bdellovibrionota)	A8_1.2um	4	Thermoplasmatota; Thermoplasmata	SF51_FeCl3	1
Bdellovibrionota;(Bdellovibrionota)	A8_FeCl3	2	Thermoplasmatota; Thermoplasmata	SF55_02um	1
Bdellovibrionota;(Bdellovibrionota)	C3-1_3um	3	Thermoplasmatota; Thermoplasmata	SF55_3um	4
Bdellovibrionota;(Bdellovibrionota)	C3-1_1.2um	3	Thermoplasmatota; Thermoplasmata	SF55_FeCl3	3
Bdellovibrionota;(Bdellovibrionota)	C3-1_0.2um	1	Thermoplasmatota; Thermoplasmata	SF59_02um	4
Bdellovibrionota;(Bdellovibrionota)	C3-1_FeCl3	3	Thermoplasmatota; Thermoplasmata	SF59_3um	7
Bdellovibrionota;(Bdellovibrionota)	C5_10um	2	Thermoplasmatota; Thermoplasmata	SF59_FeCl3	5
Bdellovibrionota;(Bdellovibrionota)	C5_3um	5	Thermoplasmatota; Thermoplasmata	SF55_02um	4
Bdellovibrionota;(Bdellovibrionota)	JY1_0.2um	2	Thermoplasmatota; Thermoplasmata	SF55_3um	3
Bdellovibrionota;(Bdellovibrionota)	JY1_1.2um	2	Thermoplasmatota; Thermoplasmata	SF59_02um	2
Bdellovibrionota;(Bdellovibrionota)	JY1_3um	2	Thermoplasmatota; Thermoplasmata	SF59_3um	2
Bdellovibrionota;(Bdellovibrionota)	JY1_FeCl3	1	Thermoplasmatota; Thermoplasmata	A6-8_1.2um	1
Bdellovibrionota;(Bdellovibrionota)	SF45_02um	1	Thermoplasmatota; Thermoplasmata	A8_10um	2
Bdellovibrionota;(Bdellovibrionota)	SF48_02um	1	Thermoplasmatota; Thermoplasmata	SF55_02um	4
Bdellovibrionota;(Bdellovibrionota)	SF48_3um	14	Thermoplasmatota; Thermoplasmata	SF55_3um	6
Bdellovibrionota;(Bdellovibrionota)	SF48_FeCl3	9	Thermoplasmatota; Thermoplasmata	SF55_FeCl3	1
Bdellovibrionota;(Bdellovibrionota)	SF51_02um	1	Thermoplasmatota; Thermoplasmata	SF59_02um	3
Bdellovibrionota;(Bdellovibrionota)	SF51_3um	6	Thermoplasmatota; Thermoplasmata	SF59_3um	5
Bdellovibrionota;(Bdellovibrionota)	SF51_FeCl3	2	Thermoplasmatota; Thermoplasmata	SF59_FeCl3	2
Bdellovibrionota;(Bdellovibrionota)	SF55_02um	5	Thermoplasmatota; Thermoplasmata	A3_0.2um	4
Bdellovibrionota;(Bdellovibrionota)	SF55_3um	2	Thermoplasmatota; Thermoplasmata	A3_10um	12
Bdellovibrionota;(Bdellovibrionota)	SF55_FeCl3	2	Thermoplasmatota; Thermoplasmata	A3_1.2um	10
Bdellovibrionota;(Bdellovibrionota)	SF59_02um	8	Thermoplasmatota; Thermoplasmata	A3_3um	9
Bdellovibrionota;(Bdellovibrionota)	SF59_3um	2	Thermoplasmatota; Thermoplasmata	A3_FeCl3	4
Bdellovibrionota;(Bdellovibrionota)	SF59_FeCl3	9	Thermoplasmatota; Thermoplasmata	A6-4_10um	12
Bdellovibrionota;(Bdellovibrionota)	X12_0.2um	7	Thermoplasmatota; Thermoplasmata	A6-4_3um	5
Bdellovibrionota;(Bdellovibrionota)	X12_1.2um	2	Thermoplasmatota; Thermoplasmata	A6-4_1.2um	1
Bdellovibrionota;(Bdellovibrionota)	X12_3um	1	Thermoplasmatota; Thermoplasmata	A6-8_10um	8
Bdellovibrionota;Bdellovibrionia	A3_0.2um	611	Thermoplasmatota; Thermoplasmata	A6-8_3um	13
Bdellovibrionota;Bdellovibrionia	A3_10um	2322	Thermoplasmatota; Thermoplasmata	A6-8_1.2um	8
Bdellovibrionota;Bdellovibrionia	A3_1.2um	1790	Thermoplasmatota; Thermoplasmata	A6-8_0.2um	4
Bdellovibrionota;Bdellovibrionia	A3_3um	1770	Thermoplasmatota; Thermoplasmata	A8_0.2um	5
Bdellovibrionota;Bdellovibrionia	A3_FeCl3	598	Thermoplasmatota; Thermoplasmata	A8_10um	15
Bdellovibrionota;Bdellovibrionia	A6-4_10um	76	Thermoplasmatota; Thermoplasmata	A8_1.2um	7
Bdellovibrionota;Bdellovibrionia	A6-4_3um	48	Thermoplasmatota; Thermoplasmata	A8_3um	5
Bdellovibrionota;Bdellovibrionia	A6-4_1.2um	64	Thermoplasmatota; Thermoplasmata	C3-1_10um	9
Bdellovibrionota;Bdellovibrionia	A6-4_0.2um	16	Thermoplasmatota; Thermoplasmata	C3-1_3um	10
Bdellovibrionota;Bdellovibrionia	A6-8_10um	116	Thermoplasmatota; Thermoplasmata	C3-1_1.2um	8
Bdellovibrionota;Bdellovibrionia	A6-8_3um	97	Thermoplasmatota; Thermoplasmata	C3-1_0.2um	5
Bdellovibrionota;Bdellovibrionia	A6-8_1.2um	224	Thermoplasmatota; Thermoplasmata	C3-1_FeCl3	19
Bdellovibrionota;Bdellovibrionia	A6-8_0.2um	97	Thermoplasmatota; Thermoplasmata	C5_10um	3
Bdellovibrionota;Bdellovibrionia	A6-8_FeCl3	14	Thermoplasmatota; Thermoplasmata	C5_3um	16
Bdellovibrionota;Bdellovibrionia	A8_0.2um	409	Thermoplasmatota; Thermoplasmata	C5_1.2um	7
Bdellovibrionota;Bdellovibrionia	A8_10um	399	Thermoplasmatota; Thermoplasmata	JY1_0.2um	1
Bdellovibrionota;Bdellovibrionia	A8_1.2um	1045	Thermoplasmatota; Thermoplasmata	JY1_10um	4
Bdellovibrionota;Bdellovibrionia	A8_3um	466	Thermoplasmatota; Thermoplasmata	JY1_1.2um	4
Bdellovibrionota;Bdellovibrionia	A8_FeCl3	136	Thermoplasmatota; Thermoplasmata	JY1_3um	5
Bdellovibrionota;Bdellovibrionia	C3-1_10um	207	Thermoplasmatota; Thermoplasmata	SF45_02um	1
Bdellovibrionota;Bdellovibrionia	C3-1_3um	252	Thermoplasmatota; Thermoplasmata	SF45_3um	3
Bdellovibrionota;Bdellovibrionia	C3-1_1.2um	225	Thermoplasmatota; Thermoplasmata	SF45_FeCl3	1
Bdellovibrionota;Bdellovibrionia	C3-1_0.2um	171	Thermoplasmatota; Thermoplasmata	SF48_3um	7
Bdellovibrionota;Bdellovibrionia	C3-1_FeCl3	144	Thermoplasmatota; Thermoplasmata	SF48_FeCl3	1
Bdellovibrionota;Bdellovibrionia	C5_10um	124	Thermoplasmatota; Thermoplasmata	SF51_3um	1
Bdellovibrionota;Bdellovibrionia	C5_3um	172	Thermoplasmatota; Thermoplasmata	SF55_02um	45
Bdellovibrionota;Bdellovibrionia	C5_1.2um	305	Thermoplasmatota; Thermoplasmata	SF55_3um	40
Bdellovibrionota;Bdellovibrionia	C5_0.2um	1	Thermoplasmatota; Thermoplasmata	SF55_FeCl3	40
Bdellovibrionota;Bdellovibrionia	C5_FeCl3	2	Thermoplasmatota; Thermoplasmata	SF59_02um	27
Bdellovibrionota;Bdellovibrionia	JY1_0.2um	376	Thermoplasmatota; Thermoplasmata	SF59_3um	35
Bdellovibrionota;Bdellovibrionia	JY1_10um	510	Thermoplasmatota; Thermoplasmata	SF59_FeCl3	29
Bdellovibrionota;Bdellovibrionia	JY1_1.2um	1479	Thermoplasmatota; Thermoplasmata	X12_10um	1
Bdellovibrionota;Bdellovibrionia	JY1_3um	667	Thermoplasmatota; Thermoplasmata	X12_1.2um	1
Bdellovibrionota;Bdellovibrionia	JY1_FeCl3	133	Thermoplasmatota; Thermoplasmata	X12_3um	1
Bdellovibrionota;Bdellovibrionia	SF45_02um	230	Thermoplasmatota; Thermoplasmata	A3_0.2um	2
Bdellovibrionota;Bdellovibrionia	SF45_3um	243	Thermoplasmatota; Thermoplasmata	A3_10um	8
Bdellovibrionota;Bdellovibrionia	SF45_FeCl3	50	Thermoplasmatota; Thermoplasmata	A3_1.2um	10
Bdellovibrionota;Bdellovibrionia	SF48_02um	139	Thermoplasmatota; Thermoplasmata	A3_3um	1
Bdellovibrionota;Bdellovibrionia	SF48_3um	495	Thermoplasmatota; Thermoplasmata	A3_FeCl3	84
Bdellovibrionota;Bdellovibrionia	SF48_FeCl3	371	Thermoplasmatota; Thermoplasmata	A6-4_10um	541
Bdellovibrionota;Bdellovibrionia	SF51_02um	179	Thermoplasmatota; Thermoplasmata	A6-4_3um	1891
Bdellovibrionota;Bdellovibrionia	SF51_3um	611	Thermoplasmatota; Thermoplasmata	A6-4_1.2um	2254
Bdellovibrionota;Bdellovibrionia	SF51_FeCl3	74	Thermoplasmatota; Thermoplasmata	A6-4_0.2um	3208
Bdellovibrionota;Bdellovibrionia	SF55_02um	418	Thermoplasmatota; Thermoplasmata	A6-4_FeCl3	305
Bdellovibrionota;Bdellovibrionia	SF55_3um	851	Thermoplasmatota; Thermoplasmata	A6-8_10um	1844
Bdellovibrionota;Bdellovibrionia	SF55_FeCl3	486	Thermoplasmatota; Thermoplasmata	A6-8_3um	4453
Bdellovibrionota;Bdellovibrionia	SF59_02um	1673	Thermoplasmatota; Thermoplasmata	A6-8_1.2um	5933
Bdellovibrionota;Bdellovibrionia	SF59_3um	666	Thermoplasmatota; Thermoplasmata	A6-8_0.2um	22608
Bdellovibrionota;Bdellovibrionia	SF59_FeCl3	592	Thermoplasmatota; Thermoplasmata	A6-8_FeCl3	1863
Bdellovibrionota;Bdellovibrionia	X12_0.2um	510	Thermoplasmatota; Thermoplasmata	A8_0.2um	27
Bdellovibrionota;Bdellovibrionia	X12_10um	1318	Thermoplasmatota; Thermoplasmata	A8_10um	45
Bdellovibrionota;Bdellovibrionia	X12_1.2um	2618	Thermoplasmatota; Thermoplasmata	A8_1.2um	78
Bdellovibrionota;Bdellovibrionia	X12_3um	1309	Thermoplasmatota; Thermoplasmata	A8_3um	53
Bdellovibrionota;Bdellovibrionia	X12_FeCl3	266	Thermoplasmatota; Thermoplasmata	A8_FeCl3	13
Bdellovibrionota;Oligoflexia	A3_0.2um	201	Thermoplasmatota; Thermoplasmata	C3-1_3um	18
Bdellovibrionota;Oligoflexia	A3_10um	455	Thermoplasmatota; Thermoplasmata	C3-1_1.2um	749
Bdellovibrionota;Oligoflexia	A3_1.2um	441	Thermoplasmatota; Thermoplasmata	C3-1_0.2um	550
Bdellovibrionota;Oligoflexia	A3_3um	408	Thermoplasmatota; Thermoplasmata	C3-1_FeCl3	229
Bdellovibrionota;Oligoflexia	A3_FeCl3	41	Thermoplasmatota; Thermoplasmata	C5_10um	479
Bdellovibrionota;Oligoflexia	A6-4_10um	13	Thermoplasmatota; Thermoplasmata	C5_3um	338
Bdellovibrionota;Oligoflexia	A6-4_3um	13	Thermoplasmatota; Thermoplasmata	C5_1.2um	2
Bdellovibrionota;Oligoflexia	A6-4_1.2um	2	Thermoplasmatota; Thermoplasmata	C5_0.2um	3
Bdellovibrionota;Oligoflexia	A6-4_0.2um	8	Thermoplasmatota; Thermoplasmata	C5_FeCl3	22
Bdellovibrionota;Oligoflexia	A6-4_FeCl3	4	Thermoplasmatota; Thermoplasmata	JY1_0.2um	1088
Bdellovibrionota;Oligoflexia	A6-8_10um	21	Thermoplasmatota; Thermoplasmata	JY1_10um	753
Bdellovibrionota;Oligoflexia	A6-8_3um	25	Thermoplasmatota; Thermoplasmata	JY1_1.2um	1129
Bdellovibrionota;Oligoflexia	A6-8_1.2um	14	Thermoplasmatota; Thermoplasmata	JY1_3um	526
Bdellovibrionota;Oligoflexia	A6-8_0.2um	6	Thermoplasmatota; Thermoplasmata	JY1_FeCl3	339
Bdellovibrionota;Oligoflexia	A6-8_FeCl3	7	Thermoplasmatota; Thermoplasmata	SF45_3um	3
Bdellovibrionota;Oligoflexia	A8_0.2um	140	Thermoplasmatota; Thermoplasmata	SF45_FeCl3	1
Bdellovibrionota;Oligoflexia	A8_10um	132	Thermoplasmatota; Thermoplasmata	SF48_02um	29
Bdellovibrionota;Oligoflexia	A8_1.2um	148	Thermoplasmatota; Thermoplasmata	SF48_3um	101
Bdellovibrionota;Oligoflexia	A8_3um	117	Thermoplasmatota; Thermoplasmata	SF48_FeCl3	1
Bdellovibrionota;Oligoflexia	A8_FeCl3	10	Thermoplasmatota; Thermoplasmata	SF51_02um	7
Bdellovibrionota;Oligoflexia	C3-1_10um	117	Thermoplasmatota; Thermoplasmata	SF51_3um	8
Bdellovibrionota;Oligoflexia	C3-1_3um	159	Thermoplasmatota; Thermoplasmata	SF51_FeCl3	1
Bdellovibrionota;Oligoflexia	C3-1_1.2um	128	Thermoplasmatota; Thermoplasmata	SF55_02um	37
Bdellovibrionota;Oligoflexia	C3-1_0.2um	157	Thermoplasmatota; Thermoplasmata	SF55_3um	66
Bdellovibrionota;Oligoflexia	C3-1_FeCl3	50	Thermoplasmatota; Thermoplasmata	SF55_FeCl3	62
Bdellovibrionota;Oligoflexia	C5_10um	138	Thermoplasmatota; Thermoplasmata	SF59_02um	37
Bdellovibrionota;Oligoflexia	C5_3um	93	Thermoplasmatota; Thermoplasmata	SF59_3um	58
Bdellovibrionota;Oligoflexia	C5_1.2um	185	Thermoplasmatota; Thermoplasmata	SF59_FeCl3	971
Bdellovibrionota;Oligoflexia	C5_0.2um	1	Thermoplasmatota; Thermoplasmata	X12_0.2um	238
Bdellovibrionota;Oligoflexia	C5_FeCl3	11	Thermoplasmatota; Thermoplasmata	X12_10um	143
Bdellovibrionota;Oligoflexia	JY1_0.2um	36	Thermoplasmatota; Thermoplasmata	X12_1.2um	239
Bdellovibrionota;Oligoflexia	JY1_10um	19	Thermoplasmatota; Thermoplasmata	X12_3um	330
Bdellovibrionota;Oligoflexia	JY1_1.2um	43	Thermoplasmatota; Thermoplasmata	X12_FeCl3	582
Bdellovibrionota;Oligoflexia	JY1_3um	38	Thermoplasmatota; Thermoplasmata	A3_FeCl3	3
Bdellovibrionota;Oligoflexia	JY1_FeCl3	9	Thermoplasmatota; Thermoplasmata	A6-4_10um	45
Bdellovibrionota;Oligoflexia	SF45_02um	11	Thermoplasmatota; Thermoplasmata	A6-4_3um	151
Bdellovibrionota;Oligoflexia	SF45_3um	33	Thermoplasmatota; Thermoplasmata	A6-4_1.2um	115
Bdellovibrionota;Oligoflexia	SF45_FeCl3	30	Thermoplasmatota; Thermoplasmata	A6-4_0.2um	159
Bdellovibrionota;Oligoflexia	SF48_02um	266	Thermoplasmatota; Thermoplasmata	A6-4_FeCl3	17
Bdellovibrionota;Oligoflexia	SF48_3um	677	Thermoplasmatota; Thermoplasmata	A6-8_10um	80
Bdellovibrionota;Oligoflexia	SF48_FeCl3	125	Thermoplasmatota; Thermoplasmata	A6-8_3um	205
Bdellovibrionota;Oligoflexia	SF51_02um	504	Thermoplasmatota; Thermoplasmata	A6-8_1.2um	224
Bdellovibrionota;Oligoflexia	SF51_3um	745	Thermoplasmatota; Thermoplasmata	A6-8_0.2um	709
Bdellovibrionota;Oligoflexia	SF51_FeCl3	49	Thermoplasmatota; Thermoplasmata	A6-8_FeCl3	156
Bdellovibrionota;Oligoflexia	SF55_02um	108	Thermoplasmatota; Thermoplasmata	C3-1_1.2um	7
Bdellovibrionota;Oligoflexia	SF55_3um	80	Thermoplasmatota; Thermoplasmata	C3-1_0.2um	3
Bdellovibrionota;Oligoflexia	SF55_FeCl3	150	Thermoplasmatota; Thermoplasmata	C3-1_FeCl3	18
Bdellovibrionota;Oligoflexia	SF59_02um	123	Thermoplasmatota; Thermoplasmata	C5_10um	2
Bdellovibrionota;Oligoflexia	SF59_3um	86	Thermoplasmatota; Thermoplasmata	C5_3um	9
Bdellovibrionota;Oligoflexia	SF59_FeCl3	128	Thermoplasmatota; Thermoplasmata	C5_FeCl3	1
Bdellovibrionota;Oligoflexia	X12_0.2um	2	Thermoplasmatota; Thermoplasmata	JY1_0.2um	4
Bdellovibrionota;Oligoflexia	X12_10um	6	Thermoplasmatota; Thermoplasmata	JY1_10um	14
Bdellovibrionota;Oligoflexia	X12_1.2um	7	Thermoplasmatota; Thermoplasmata	JY1_1.2um	34
Bdellovibrionota;Oligoflexia	X12_3um	6	Thermoplasmatota; Thermoplasmata	JY1_3um	10
Bdellovibrionota;Oligoflexia	X12_FeCl3	1	Thermoplasmatota; Thermoplasmata	JY1_FeCl3	12
CK-2C2-2;(CK-2C2-2)	C5_3um	1	Thermoplasmatota; Thermoplasmata	SF45_FeCl3	1
CK-2C2-2;Candidatus Cloacimonetes bacterium 4572_55	C3-1_FeCl3	2	Thermoplasmatota; Thermoplasmata	SF51_02um	1
CK-2C2-2;Candidatus Cloacimonetes bacterium 4572_55	SF55_02um	1	Thermoplasmatota; Thermoplasmata	SF55_02um	21
CK-2C2-2;Candidatus Cloacimonetes bacterium 4572_55	SF55_FeCl3	1	Thermoplasmatota; Thermoplasmata	SF55_3um	21
CK-2C2-2;uncultured bacterium	C3-1_0.2um	2	Thermoplasmatota; Thermoplasmata	SF55_FeCl3	25
CK-2C2-2;uncultured bacterium	SF55_02um	2	Thermoplasmatota; Thermoplasmata	SF59_02um	8
CK-2C2-2;uncultured bacterium	SF55_3um	2	Thermoplasmatota; Thermoplasmata	SF59_3um	10
CK-2C2-2;uncultured bacterium	SF55_FeCl3	2	Thermoplasmatota; Thermoplasmata	SF59_FeCl3	74
CK-2C2-2;uncultured bacterium	SF59_02um	1	Thermoplasmatota; Thermoplasmata	X12_10um	4
CK-2C2-2;uncultured delta proteobacterium	C3-1_FeCl3	1	Thermoplasmatota; Thermoplasmata	X12_3um	1
CK-2C2-2;uncultured delta proteobacterium	SF59_02um	1	Thermoplasmatota; Thermoplasmata	X12_FeCl3	6
CK-2C2-2;uncultured organism	A3_10um	1	Thermoplasmatota; Thermoplasmata	A3_0.2um	3
CK-2C2-2;uncultured organism	SF59_02um	2	Thermoplasmatota; Thermoplasmata	A3_10um	17
Caldatribacteriota;Caldatribacteriia	A3_3um	1	Thermoplasmatota; Thermoplasmata	A3_1.2um	13
Caldatribacteriota;Caldatribacteriia	A3_FeCl3	1	Thermoplasmatota; Thermoplasmata	A3_3um	17
Caldatribacteriota;Caldatribacteriia	A6-8_10um	1	Thermoplasmatota; Thermoplasmata	A6-4_3um	1
Caldatribacteriota;Caldatribacteriia	A6-8_3um	1	Thermoplasmatota; Thermoplasmata	A6-4_1.2um	1
Caldatribacteriota;Caldatribacteriia	C3-1_3um	1	Thermoplasmatota; Thermoplasmata	A6-8_10um	3
Caldatribacteriota;Caldatribacteriia	C3-1_FeCl3	1	Thermoplasmatota; Thermoplasmata	A6-8_1.2um	4
Caldatribacteriota;Caldatribacteriia	C5_FeCl3	1	Thermoplasmatota; Thermoplasmata	A8_10um	9
Caldatribacteriota;Caldatribacteriia	SF45_3um	1	Thermoplasmatota; Thermoplasmata	A8_1.2um	4
Caldatribacteriota;Caldatribacteriia	SF48_FeCl3	2	Thermoplasmatota; Thermoplasmata	A8_3um	10
Caldatribacteriota;Caldatribacteriia	SF51_3um	1	Thermoplasmatota; Thermoplasmata	C3-1_10um	11
Caldatribacteriota;Caldatribacteriia	SF55_02um	15	Thermoplasmatota; Thermoplasmata	C3-1_3um	1
Caldatribacteriota;Caldatribacteriia	SF55_3um	13	Thermoplasmatota; Thermoplasmata	C3-1_0.2um	4
Caldatribacteriota;Caldatribacteriia	SF55_FeCl3	12	Thermoplasmatota; Thermoplasmata	C3-1_FeCl3	11
Caldatribacteriota;Caldatribacteriia	SF59_02um	10	Thermoplasmatota; Thermoplasmata	C5_10um	6
Caldatribacteriota;Caldatribacteriia	SF59_3um	10	Thermoplasmatota; Thermoplasmata	C5_3um	5
Caldatribacteriota;Caldatribacteriia	SF59_FeCl3	9	Thermoplasmatota; Thermoplasmata	C5_1.2um	4
Caldatribacteriota;Caldatribacteriia	X12_1.2um	2	Thermoplasmatota; Thermoplasmata	C5_0.2um	1
Caldatribacteriota;JS1	A3_0.2um	2	Thermoplasmatota; Thermoplasmata	C5_FeCl3	1
Caldatribacteriota;JS1	A3_10um	1	Thermoplasmatota; Thermoplasmata	JY1_0.2um	1
Caldatribacteriota;JS1	A3_1.2um	1	Thermoplasmatota; Thermoplasmata	JY1_10um	2
Caldatribacteriota;JS1	A3_3um	1	Thermoplasmatota; Thermoplasmata	JY1_1.2um	2
Caldatribacteriota;JS1	A3_FeCl3	3	Thermoplasmatota; Thermoplasmata	SF48_02um	4
Caldatribacteriota;JS1	A6-4_10um	2	Thermoplasmatota; Thermoplasmata	SF48_3um	1
Caldatribacteriota;JS1	A6-8_10um	1	Thermoplasmatota; Thermoplasmata	SF51_02um	1
Caldatribacteriota;JS1	A6-8_3um	3	Thermoplasmatota; Thermoplasmata	SF51_3um	7
Caldatribacteriota;JS1	A6-8_1.2um	1	Thermoplasmatota; Thermoplasmata	SF51_FeCl3	2
Caldatribacteriota;JS1	A8_10um	3	Thermoplasmatota; Thermoplasmata	SF55_02um	19
Caldatribacteriota;JS1	A8_3um	1	Thermoplasmatota; Thermoplasmata	SF55_3um	34
Caldatribacteriota;JS1	C3-1_3um	3	Thermoplasmatota; Thermoplasmata	SF55_FeCl3	23
Caldatribacteriota;JS1	C3-1_1.2um	3	Thermoplasmatota; Thermoplasmata	SF59_02um	8
Caldatribacteriota;JS1	C3-1_0.2um	1	Thermoplasmatota; Thermoplasmata	SF59_3um	26
Caldatribacteriota;JS1	C3-1_FeCl3	6	Thermoplasmatota; Thermoplasmata	SF59_FeCl3	12
Caldatribacteriota;JS1	C5_10um	2	Thermoplasmatota; Thermoplasmata	X12_1.2um	1
Caldatribacteriota;JS1	C5_3um	4	Thermoplasmatota; Thermoplasmata	A3_10um	2
Caldatribacteriota;JS1	C5_1.2um	1	Thermoplasmatota; Thermoplasmata	A3_3um	1
Caldatribacteriota;JS1	JY1_10um	1	Thermoplasmatota; Thermoplasmata	A6-4_10um	1
Caldatribacteriota;JS1	SF45_02um	1	Thermoplasmatota; Thermoplasmata	A8_1.2um	1
Caldatribacteriota;JS1	SF45_3um	1	Thermoplasmatota; Thermoplasmata	C3-1_FeCl3	4
Caldatribacteriota;JS1	SF45_FeCl3	4	Thermoplasmatota; Thermoplasmata	C5_3um	2
Caldatribacteriota;JS1	SF48_02um	1	Thermoplasmatota; Thermoplasmata	SF45_02um	1
Caldatribacteriota;JS1	SF48_3um	2	Thermoplasmatota; Thermoplasmata	SF55_02um	4
Caldatribacteriota;JS1	SF51_02um	11	Thermoplasmatota; Thermoplasmata	SF55_3um	5
Caldatribacteriota;JS1	SF51_3um	4	Thermoplasmatota; Thermoplasmata	SF55_FeCl3	4
Caldatribacteriota;JS1	SF55_02um	16	Thermoplasmatota; Thermoplasmata	SF59_02um	6
Caldatribacteriota;JS1	SF55_3um	10	Thermoplasmatota; Thermoplasmata	SF59_3um	6
Caldatribacteriota;JS1	SF55_FeCl3	23	Thermoplasmatota; Thermoplasmata	SF59_FeCl3	5
Caldatribacteriota;JS1	SF59_02um	5	Thermoplasmatota; Thermoplasmata	A3_1.2um	1
Caldatribacteriota;JS1	SF59_3um	11	Thermoplasmatota; Thermoplasmata	A6-8_3um	1
Caldatribacteriota;JS1	SF59_FeCl3	19	Thermoplasmatota; Thermoplasmata	A8_1.2um	2
Caldisericota;Caldisericia	A3_0.2um	1	Thermoplasmatota; Thermoplasmata	SF48_3um	1
Caldisericota;Caldisericia	A3_10um	3	Thermoplasmatota; Thermoplasmata	SF51_02um	1
Caldisericota;Caldisericia	A3_1.2um	3	Thermoplasmatota; Thermoplasmata	SF55_02um	10
Caldisericota;Caldisericia	A3_3um	2	Thermoplasmatota; Thermoplasmata	SF55_3um	9
Caldisericota;Caldisericia	A6-4_3um	1	Thermoplasmatota; Thermoplasmata	SF55_FeCl3	9
Caldisericota;Caldisericia	A6-8_3um	1	Thermoplasmatota; Thermoplasmata	SF59_02um	6
Caldisericota;Caldisericia	A8_10um	1	Thermoplasmatota; Thermoplasmata	SF59_3um	8
Caldisericota;Caldisericia	A8_3um	3	Thermoplasmatota; Thermoplasmata	SF59_FeCl3	8
Caldisericota;Caldisericia	C3-1_FeCl3	2	Thermoplasmatota; Thermoplasmata	A3_10um	11
Caldisericota;Caldisericia	JY1_1.2um	1	Thermoplasmatota; Thermoplasmata	A3_1.2um	5
Caldisericota;Caldisericia	JY1_3um	2	Thermoplasmatota; Thermoplasmata	A3_3um	1
Caldisericota;Caldisericia	SF51_FeCl3	1	Thermoplasmatota; Thermoplasmata	A3_FeCl3	2
[truncated: 7,598 more rows]

## Sheet: Supplementary Table 4
Supplementary Table 4. Basic information of MAGs
Genome	Completeness	Contamination	Length	Taxonomy
10-bin.14.strict	85.33	0	1881692	d__Archaea;p__Thermoplasmatota;c__Poseidoniia;o__Poseidoniales;f__Poseidoniaceae;g__MGIIa-K1;s__MGIIa-K1 sp002689345
10-bin.19.strict	82.27	0.36	1396699	d__Archaea;p__Thermoplasmatota;c__Poseidoniia;o__Poseidoniales;f__Thalassarchaeaceae;g__MGIIb-O2;s__MGIIb-O2 sp002686525
12-bin.115.orig	98.06	0.97	1313480	d__Archaea;p__Thermoproteota;c__Nitrososphaeria;o__Nitrososphaerales;f__Nitrosopumilaceae;g__Nitrosopumilus;s__
13-bin.41.orig	70.39	7.61	1002655	d__Archaea;p__Thermoproteota;c__Nitrososphaeria;o__Nitrososphaerales;f__Nitrosopumilaceae;g__Nitrosopumilus;s__
13-bin.44.strict	83.07	0	1452275	d__Archaea;p__Thermoplasmatota;c__Poseidoniia;o__Poseidoniales;f__Thalassarchaeaceae;g__MGIIb-O2;s__MGIIb-O2 sp002498985
14-bin.105.strict	77.79	0.04	1738016	d__Archaea;p__Thermoplasmatota;c__Poseidoniia;o__Poseidoniales;f__Poseidoniaceae;g__Poseidonia;s__
17-bin.70.orig	95.79	2.75	1495637	d__Archaea;p__Thermoproteota;c__Nitrososphaeria;o__Nitrososphaerales;f__Nitrosopumilaceae;g__JACEMX01;s__JACEMX01 sp013867335
2-bin.23.orig	87.33	0	1246503	d__Archaea;p__Thermoplasmatota;c__Poseidoniia;o__MGIII;f__CG-Epi1;g__CG-Epi1;s__
2-bin.26.orig	61.89	0	686337	d__Archaea;p__Thermoproteota;c__Nitrososphaeria;o__Nitrososphaerales;f__Nitrosopumilaceae;g__Nitrosopumilus;s__Nitrosopumilus sp003702465
2-bin.9.orig	52.56	3.88	561714	d__Archaea;p__Thermoproteota;c__Nitrososphaeria;o__Nitrososphaerales;f__Nitrosopumilaceae;g__Nitrosopelagicus;s__Nitrosopelagicus sp001627235
3-bin.9.strict	55.2	9.13	944549	d__Archaea;p__Thermoplasmatota;c__Poseidoniia;o__Poseidoniales;f__Thalassarchaeaceae;g__MGIIb-O3;s__
4-bin.59.orig	80.06	1.01	1550218	d__Archaea;p__Asgardarchaeota;c__Heimdallarchaeia;o__UBA460;f__Kariarchaeaceae;g__Kariarchaeum;s__Kariarchaeum pelagium
5-bin.8.permissive	93.37	1.94	1078280	d__Archaea;p__Thermoproteota;c__Nitrososphaeria;o__Nitrososphaerales;f__Nitrosopumilaceae;g__Nitrosopelagicus;s__Nitrosopelagicus brevis
7-bin.19.orig	87.95	1.2	1849833	d__Archaea;p__Thermoplasmatota;c__Poseidoniia;o__Poseidoniales;f__Poseidoniaceae;g__MGIIa-K1;s__
7-bin.23.strict	78.93	0.8	1886847	d__Archaea;p__Thermoplasmatota;c__Poseidoniia;o__Poseidoniales;f__Poseidoniaceae;g__MGIIa-L2;s__
7-bin.9.orig	82.4	0.8	1929039	d__Archaea;p__Thermoplasmatota;c__Poseidoniia;o__Poseidoniales;f__Poseidoniaceae;g__MGIIa-L1;s__
8-bin.21.strict	84.8	4.8	1065602	d__Archaea;p__Thermoplasmatota;c__Poseidoniia;o__MGIII;f__CG-Epi1;g__CG-Epi1;s__
8-bin.47.strict	73.71	0.16	1633005	d__Archaea;p__Thermoplasmatota;c__Poseidoniia;o__Poseidoniales;f__Poseidoniaceae;g__MGIIa-K1;s__MGIIa-K1 sp003602415
8-bin.57.strict	73.16	0.8	1373456	d__Archaea;p__Thermoplasmatota;c__Poseidoniia;o__Poseidoniales;f__Thalassarchaeaceae;g__MGIIb-O3;s__MGIIb-O3 sp002172375
8-bin.60.orig	78.93	2.67	1539617	d__Archaea;p__Thermoplasmatota;c__Poseidoniia;o__Poseidoniales;f__Thalassarchaeaceae;g__MGIIb-O3;s__MGIIb-O3 sp002697065
8-bin.63.strict	76.4	1.76	1363631	d__Archaea;p__Thermoplasmatota;c__Poseidoniia;o__Poseidoniales;f__Thalassarchaeaceae;g__MGIIb-O3;s__MGIIb-O3 sp002683155
9-bin.27.orig	60.8	0	717701	d__Archaea;p__Thermoplasmatota;c__Poseidoniia;o__MGIII;f__CG-Epi1;g__CG-Epi1;s__
9-bin.34.orig	62.52	6.8	876645	d__Archaea;p__Thermoproteota;c__Nitrososphaeria;o__Nitrososphaerales;f__Nitrosopumilaceae;g__Nitrosopumilus;s__Nitrosopumilus sp003702465
9-bin.52.orig	58.76	0.8	1029921	d__Archaea;p__Thermoplasmatota;c__Poseidoniia;o__Poseidoniales;f__Thalassarchaeaceae;g__MGIIb-O3;s__
9-bin.65.orig	71.2	0	1213909	d__Archaea;p__Thermoplasmatota;c__Poseidoniia;o__Poseidoniales;f__Thalassarchaeaceae;g__MGIIb-O3;s__
JY1_0.2um_bin.45.strict	78	0.8	1800268	d__Archaea;p__Thermoplasmatota;c__Poseidoniia;o__Poseidoniales;f__Poseidoniaceae;g__MGIIa-L3;s__
JY1_1.2um_bin.10.strict	84.4	0	1906604	d__Archaea;p__Thermoplasmatota;c__Poseidoniia;o__Poseidoniales;f__Poseidoniaceae;g__Poseidonia;s__Poseidonia sp023254365
JY1_1.2um_bin.54.permissive	85.44	0.15	1142568	d__Archaea;p__Thermoproteota;c__Nitrososphaeria;o__Nitrososphaerales;f__Nitrosopumilaceae;g__Nitrosopumilus;s__Nitrosopumilus catalinensis
JY1_3um_bin.111.permissive	84.27	0.27	1462246	d__Archaea;p__Thermoplasmatota;c__Poseidoniia;o__Poseidoniales;f__Thalassarchaeaceae;g__MGIIb-O1;s__MGIIb-O1 sp023268715
[truncated: 1,600 more rows]

## Sheet: Supplementary Table 5
Supplementary Table 5. Host prediction based on in situ MAGs
[truncated: 582 more rows]

## Sheet: Supplementary Table 6
Supplementary Table 6. The annotation of salinity related genes in viral genomes
[truncated: 50 more rows]

[truncated: 2 more sheets: Supplementary Table 7, Supplementary Table 8]
